# Supplementary material for: Amplification of select autonomous HERV loci and surrounding host gene transcription in monocytes from patients with post-acute sequelae of COVID-19
Source: Front Immunol. 2025 Jun 26;16:1621657. doi: 10.3389/fimmu.2025.1621657 (PMC12241865; doi:10.3389/fimmu.2025.1621657)
Supplement: Supplementary file 3 [file Table1.xlsx]

## Sheet: S1
Supplementary Table 1: Sample information used in this study. Metadata for all samples included in this study. This table summarized the sample grouping used for downstream analyses.
(A) Yu et al.													(B) Amrute et al.			(C) Unterman et al.			(D) Ghia et al.
alias_subject_id	Sex	severity_score_enrolled	_day_collected_after_enrolled	days_since_onset	severity_rank	within_3_days	timepoint	IgG_result	SARS2_Result	included_in_flow	included_in_scRNAseq								SampleID	Age	Gender	Diagnosis at discharge	Diagnosis at admission	Day of fever	Days before SD	Dengue serotype	IgM	IgG	Avidity	Dengue exposure	Serum viral load-RT-qPCR	Serum viral load-NanoString	Hemorrhage	Fluid accumulation	Shock criteria	Pulse peak	Pulse Pressure nadir	MAP nadir	Vasoactive support	Transfusion	Ventilatory support	Severe organ damage	Hemorrhagic manifestations	Fluid accumulation	Thrombocytopenia	ALT peak	AST peak	Plt nadir	Comorbidities
61BBAD	Male	9	0	25	exposed	Yes	late	NEGATIVE	NEGATIVE	Yes	Yes		Organism	Homo sapiens		PBMC	Subject NS0 at timepoint A and B		5-030	4	F	SD	D	6	2	1	+	+	1.02	Secondary	5.84 E5	2	no	no	0	100	28	66.6	-	-	+	-	-	+	+	52	90	65
61BBAD	Male	9	7	32	exposed	No	late	NEGATIVE	NEGATIVE	Yes	Yes		Characteristics	patient id: 79		Organism	Homo sapiens		5-041	13	F	SD	DWS	T	1	1	-	-	0.57	Primary	4.91 E4	-	no	no	1	120	28	79.3	-	-	-	-	+	+	+	92	116	31
61BBAD	Male	9	14	39	exposed	No	late	NEGATIVE	NEGATIVE	Yes	Yes			tissue: blood		Characteristics	cell type: PBMC		5-044	11	F	SD	DWS	5	1	1	-	-	0.64	Secondary	5.11 E7	-	no	no	0	103	32	64	-	-	-	+	-	-	+	765	1175	52
7768E4	Female	1	2	9	exposed	Yes	early	NEGATIVE	NEGATIVE	Yes	Yes			cell type: PBMC			diagnosis: COVID-19		5-193	5	M	SD	DWS	5	2	-	-	-	0.94	Secondary	-	-	no	yes	3,4	133	24	60	-	-	+	-	-	+	+	13	30	33
7768E4	Female	1	14	21	exposed	No	middle	NEGATIVE	NEGATIVE	Yes	Yes			disease state: COVID-19			disease severity: Stable		1-144	17	M	SD	DWS	7	1	1	+	+	1.1	Secondary	9.12 E3	-	yes	no	0	62	39	94	-	-	-	-	+	-	+	162.4	168.9	15
7768E4	Female	1	28	35	exposed	No	late	NEGATIVE	NEGATIVE	Yes	Yes			status: alive			tocilizumab treatment: No		6-023	11	M	D	D	6	-	1	+	+	0.67	Secondary	-	-	yes	no	NA	NA	NA	NA	NA	NA	NA	NA	NA	NA	NA	NA	NA	105	Asthma
80A16A	Male	0	0	N/A	exposed	Yes	N/A	NEGATIVE	NEGATIVE	Yes	Yes			age: 69			age: 70		1-019	13	F	D	D	2	-	3	-	-	0.46	Primary	-	10.61	no	no	NA	NA	NA	NA	NA	NA	NA	NA	NA	NA	NA	18.5	29	66
80A16A	Male	0	14	N/A	exposed	No	N/A	NEGATIVE	NEGATIVE	Yes	Yes			Sex: female			Sex: M		5-154	5	F	D	D	4	-	1	-	-	0.57	ndet	2.69 E8	9.56	no	no	NA	NA	NA	NA	NA	NA	NA	NA	NA	NA	NA	NA	NA	150
0B943B	Male	18	0	6	infected	Yes	early	NEGATIVE	POSITIVE	Yes	Yes			ethnicity: African American			race: white		5-130	12	M	D	D	7	-	-	+	-	0.91	Secondary	-	2	no	no	NA	NA	NA	NA	NA	NA	NA	NA	NA	NA	NA	NA	NA	150
0B943B	Male	18	3	9	infected	Yes	early	NEGATIVE	POSITIVE	Yes	Yes			time: day 0 and Day 7			bmi: 28.8		5-010	10	F	D	D	7	-	1	-	-	1.04	Secondary	3.61 E6	2	no	no	NA	NA	NA	NA	NA	NA	NA	NA	NA	NA	NA	NA	NA	82
0B943B	Male	18	14	20	infected	No	middle	POSITIVE	POSITIVE	Yes	Yes						weight-kg: 96.4		6-001	15	M	D	D	3	-	1	-	-	0.52	Primary	9.02 E8	10.3	no	no	NA	NA	NA	NA	NA	NA	NA	NA	NA	NA	NA	NA	NA	138
0BF51C	Female	40	0	3	infected	Yes	early	NEGATIVE	POSITIVE	Yes	Yes		Organism	Homo sapiens			height-m: 1.83		1-113	17	M	D	D	1	-	1	+	+	1.05	Secondary	8.13 E3	-	no	no	NA	NA	NA	NA	NA	NA	NA	NA	NA	NA	NA	38.1	NA	131
0BF51C	Female	40	7	10	infected	No	early	POSITIVE	POSITIVE	Yes	Yes		Characteristics	patient id: 80			treatment: No Tocilizumab		5-089	11	M	DWS	D	3	-	1	-	-	0.4	Primary	2.46 E9	11.94	no	no	NA	NA	NA	NA	NA	NA	NA	NA	NA	NA	NA	NA	NA	77
0BF51C	Female	40	14	17	infected	No	middle	POSITIVE	POSITIVE	Yes	Yes			tissue: blood			time-point: A		6-020	13	F	DWS	DWS	2	-	1	-	-	0.26	Primary	2.00 E10	14.73	yes	no	NA	NA	NA	NA	NA	NA	NA	NA	NA	NA	NA	NA	NA	161
180E1A	Female	38	0	13	infected	Yes	early	NEGATIVE	POSITIVE	Yes	Yes			cell type: PBMC			chronic htn: No		6-025	6	M	DWS	DWS	3	-	1	-	-	0.42	equiv	1.23 E10	14.89	no	no	NA	NA	NA	NA	NA	NA	NA	NA	NA	NA	NA	NA	NA	68
180E1A	Female	38	7	20	infected	No	middle	POSITIVE	NEGATIVE	Yes	Yes			disease state: COVID-19			htn: Yes
180E1A	Female	38	14	27	infected	No	late	POSITIVE	NEGATIVE	Yes	Yes			status: alive			lung disease: No
2AD75E	Male	6	0	9	infected	Yes	early	NEGATIVE	NEGATIVE	No	Yes			age: 88			a1c: 6
2AD75E	Male	6	7	16	infected	No	middle	NEGATIVE	NEGATIVE	Yes	Yes			Sex: male			hospital admission: Yes
2AD75E	Male	6	14	23	infected	No	late	BORDERLINE	NEGATIVE	Yes	Yes			ethnicity: Caucasian			icu admission: No
40067F	Male	34	0	19	infected	Yes	middle	NEGATIVE	POSITIVE	Yes	Yes			time: day 0 and Day 7			outcome: Discharged
40067F	Male	34	14	33	infected	No	late	NEGATIVE	POSITIVE	Yes	Yes						tocilizumab dose (mg/kg): NA
40067F	Male	34	7	26	infected	No	middle	N/A	POSITIVE	No	Yes		Organism	Homo sapiens			time difference between samples a and b (d): 4
450905	Male	19	0	8	infected	Yes	early	NEGATIVE	POSITIVE	No	Yes		Characteristics	patient id: 145
450905	Male	19	7	15	infected	No	middle	POSITIVE	POSITIVE	Yes	Yes			tissue: blood
450905	Male	19	14	22	infected	No	late	POSITIVE	POSITIVE	Yes	Yes			cell type: PBMC		Subject NS1 at timepoint A and B
7085CA	Male	12	0	5	infected	Yes	early	NEGATIVE	NEGATIVE	Yes	Yes			disease state: COVID-19		Sample type	SRA
7085CA	Male	12	7	12	infected	No	early	NEGATIVE	NEGATIVE	Yes	Yes			status: alive
7085CA	Male	12	14	19	infected	No	middle	POSITIVE	NEGATIVE	Yes	Yes			age: 70		Source name	PBMC
B85D75	Female	40	0	9	infected	Yes	early	NEGATIVE	POSITIVE	Yes	Yes			Sex: male		Organism	Homo sapiens
B85D75	Female	40	7	16	infected	No	middle	POSITIVE	POSITIVE	Yes	Yes			ethnicity: African American		Characteristics	cell type: PBMC
82CCF5	Female	28	0	14	infected	Yes	early	NEGATIVE	POSITIVE	Yes	Yes			time: day 0 and Day 7			diagnosis: COVID-19
82CCF5	Female	28	7	21	infected	No	middle	BORDERLINE	POSITIVE	Yes	Yes						disease severity: Stable
82CCF5	Female	28	14	28	infected	No	late	POSITIVE	POSITIVE	Yes	Yes		Organism	Homo sapiens			tocilizumab treatment: No
BAAF62	Male	6	0	14	infected	Yes	early	NEGATIVE	POSITIVE	No	Yes		Characteristics	patient id: 154			age: 53
BAAF62	Male	6	7	21	infected	No	middle	POSITIVE	POSITIVE	Yes	Yes			tissue: blood			Sex: F
BAAF62	Female	6	14	29	infected	No	late	POSITIVE	POSITIVE	No	Yes			cell type: PBMC			race: white
														disease state: COVID-19			bmi: 27.1
														status: alive			weight-kg: 93
														age: 71			height-m: 1.854
														Sex: male			treatment: No Tocilizumab
														ethnicity: African American			time-point: A
														time: day 0 and Day7			chronic htn: No
																	htn: No
													Organism	Homo sapiens			lung disease: No
													Characteristics	patient id: 283			a1c: NA
														tissue: blood			hospital admission: Yes
														cell type: PBMC			icu admission: No
														disease state: COVID-19			outcome: Discharged
														status: alive			tocilizumab dose (mg/kg): NA
														age: 52			time difference between samples a and b (d): 3
														Sex: male
														ethnicity: Caucasian
														time: day 0 and day 7		Subject TP6 at timepoint A
																Sample type	SRA
													Organism	Homo sapiens
													Characteristics	patient id: 72		Source name	PBMC
														tissue: blood		Organism	Homo sapiens
														cell type: PBMC		Characteristics	cell type: PBMC
														disease state: COVID-19			diagnosis: COVID-19
														status: alive			disease severity: Progressive
														age: 68			tocilizumab treatment: Yes
														Sex: female			age: 82
														ethnicity: African American			Sex: M
														time: day 0 and day 7			race: black
																	bmi: 35.16
																	weight-kg: 98.8
													Organism	Homo sapiens			height-m: 1.676
													Characteristics	patient id: 62			treatment: Tocilizumab
														tissue: blood			time-point: A
														cell type: PBMC			chronic htn: Yes
														disease state: COVID-19			htn: Yes
														status: deceased			lung disease: No
														age: 62			a1c: 5.16
														Sex: male			hospital admission: Yes
														ethnicity: African American			icu admission: Yes
														time: day 0			outcome: Expired
																	tocilizumab dose (mg/kg): 800
													Organism	Homo sapiens			time difference between samples a and b (d): 7
													Characteristics	patient id: 85
														tissue: blood
														cell type: PBMC		Subject TP7
														disease state: COVID-19		Sample type	SRA
														status: deceased
														age: 77		Source name	PBMC
														Sex: male		Organism	Homo sapiens
														ethnicity: Caucasian		Characteristics	cell type: PBMC
														time: day 0 NA/Day7			diagnosis: COVID-19
																	disease severity: Progressive
													Organism	Homo sapiens			tocilizumab treatment: Yes
													Characteristics	patient id: 163			age: 91
														tissue: blood			Sex: F
														cell type: PBMC			race: white
														disease state: COVID-19			bmi: 40.9
														status: deceased			weight-kg: 94
														age: 65			height-m: 1.524
														Sex: male			treatment: Tocilizumab
														ethnicity: Caucasian			time-point: A
														time: day 0 and 7			chronic htn: Yes
																	htn: Yes
													Organism	Homo sapiens			lung disease: Yes
													Characteristics	patient id: 251			a1c: 6.8
														tissue: blood			hospital admission: Yes
														cell type: PBMC			icu admission: Yes
														disease state: COVID-19			outcome: Expired
														status: deceased			tocilizumab dose (mg/kg): 780
														age: 87			time difference between samples a and b (d): 4
														Sex: male
														ethnicity: African American		Subject TP8
														time: day 0 and 7		Sample type	SRA
													Organism	Homo sapiens		Source name	PBMC
													Characteristics	patient id: 272		Organism	Homo sapiens
														tissue: blood		Characteristics	cell type: PBMC
														cell type: PBMC			diagnosis: COVID-19
														disease state: COVID-19			disease severity: Progressive
														status: deceased			tocilizumab treatment: Yes
														age: 83			age: 60
														Sex: female			Sex: M
														ethnicity: Caucasian			race: white
														time: day 0 and 7			bmi: 34.9
																	weight-kg: 116
													Organism	Homo sapiens			height-m: 1.753
													Characteristics	patient id: 276			treatment: Tocilizumab
														tissue: blood			time-point: B (only 1 time-point available for this patient)
														cell type: PBMC			chronic htn: Yes
														disease state: COVID-19			htn: Yes
														status: deceased			lung disease: No
														age: 55			a1c: 7.1
														Sex: male			hospital admission: Yes
														ethnicity: African American			icu admission: Yes
														time: day 0 (NA) and 7			outcome: Expired
																	tocilizumab dose (mg/kg): 800
																	time difference between samples a and b (d): NA
																Subject TP9
																Sample type	SRA
																Source name	PBMC
																Organism	Homo sapiens
																Characteristics	cell type: PBMC
																	diagnosis: COVID-19
																	disease severity: Progressive
																	tocilizumab treatment: Yes
																	age: 61
																	Sex: M
																	race: hispanic
																	bmi: 25.59
																	weight-kg: 74.1
																	height-m: 1.702
																	treatment: Tocilizumab
																	time-point: B (only 1 time-point available for this patient)
																	chronic htn: No
																	htn: Yes
																	lung disease: No
																	a1c: 9.2
																	hospital admission: Yes
																	icu admission: Yes
																	outcome: Expired
																	tocilizumab dose (mg/kg): 570
																	time difference between samples a and b (d): NA
																Subject TS2
																Sample type	SRA
																Source name	PBMC
																Organism	Homo sapiens
																Characteristics	cell type: PBMC
																	diagnosis: COVID-19
																	disease severity: Stable
																	tocilizumab treatment: Yes
																	age: 62
																	Sex: M
																	race: black
																	bmi: 30.9
																	weight-kg: 103.9
																	height-m: 1.829
																	treatment: Tocilizumab
																	time-point: A
																	chronic htn: Yes
																	htn: Yes
																	lung disease: No
																	a1c: 5.5
																	hospital admission: Yes
																	icu admission: No
																	outcome: Discharged
																	tocilizumab dose (mg/kg): 800
																	time difference between samples a and b (d): 12
																Title	Subject TS3
																Sample type	SRA
																Source name	PBMC
																Organism	Homo sapiens
																Characteristics	cell type: PBMC
																	diagnosis: COVID-19
																	disease severity: Stable
																	tocilizumab treatment: Yes
																	age: 56
																	Sex: F
																	race: black
																	bmi: 33.57
																	weight-kg: 75.4
																	height-m: 1.499
																	treatment: Tocilizumab
																	time-point: A
																	chronic htn: No
																	htn: Yes
																	lung disease: No
																	a1c: 11.9
																	hospital admission: Yes
																	icu admission: No
																	outcome: Discharged
																	tocilizumab dose (mg/kg): 600
																	time difference between samples a and b (d): 4
																Subject TS4
																Sample type	SRA
																Source name	PBMC
																Organism	Homo sapiens
																Characteristics	cell type: PBMC
																	diagnosis: COVID-19
																	disease severity: Stable
																	tocilizumab treatment: Yes
																	age: 92
																	Sex: M
																	race: white
																	bmi: 29.8
																	weight-kg: 86.2
																	height-m: 1.702
																	treatment: Tocilizumab
																	time-point: A
																	chronic htn: Yes
																	htn: Yes
																	lung disease: No
																	a1c: 7.1
																	hospital admission: Yes
																	icu admission: No
																	outcome: Discharged
																	tocilizumab dose (mg/kg): 690
																	time difference between samples a and b (d): 12
																Subject TS5
																Sample type	SRA
																Source name	PBMC
																Organism	Homo sapiens
																Characteristics	cell type: PBMC
																	diagnosis: COVID-19
																	disease severity: Stable
																	tocilizumab treatment: Yes
																	age: 82
																	Sex: M
																	race: white
																	bmi: 35.58
																	weight-kg: 106.1
																	height-m: 1.727
																	treatment: Tocilizumab
																	time-point: A
																	chronic htn: Yes
																	htn: Yes
																	lung disease: No
																	a1c: NA
																	hospital admission: Yes
																	icu admission: No
																	outcome: Discharged
																	tocilizumab dose (mg/kg): 800
																	time difference between samples a and b (d): 4
[truncated: 29 more columns]

## Sheet: S2
Supplementary Table 2: WHA analysis for Figure 1. Results from the WHA analysis, showing positive HERV loci identified across selected groups. Data from normal (control) individuals have been filtered to exclude any loci with positive results. These results were used to generate Figure 1 in the manuscript.
Create heatmap	Label for paper	61BBAD-00	61BBAD-07	61BBAD-14	7768E4-02	7768E4-14	7768E4-28	80A16A-00	80A16A-14		0B943B-00	0B943B-03	0B943B-14	0BF51C-00	0BF51C-07	0BF51C-14	180E1A-00	180E1A-07	180E1A-14	2AD75E-00	2AD75E-07	2AD75E-14	40067F-00	40067F-07	40067F-14	450905-00	450905-07	450905-14	7085CA-00	7085CA-07	7085CA-14	82CCF5-00	82CCF5-07	82CCF5-14	B85D75-00	B85D75-07	BAAF62-00	BAAF62-07	BAAF62-14		S1-nCOV1	S2-nCOV2	S9-nCOV3	S10-nCOV4	S11-nCOV5	S12-nCOV6	S15-nCOV7	S16-nCOV8	S17-nCOV9
5_147715836_147734078	HERV-001	-	-	-	-	-	-	-	-		-	-	-	-	-	-	-	-	-	-	-	-	-	-	-	-	-	-	-	-	-	-	-	-	-	-	-	-	-		-	-	-	-	-	-	-	-	-
12_88173234_88183818	HERV-002	-	-	-	-	-	-	-	-		-	-	-	-	-	-	-	-	-	-	-	-	-	-	-	-	-	-	-	-	-	-	-	-	-	-	-	-	-		-	-	-	-	-	-	+	-	-
1_178141216_178143059	HERV-003	-	-	-	-	-	-	-	-		-	-	-	-	-	-	-	-	-	-	-	-	-	-	-	-	-	-	-	-	-	-	-	-	-	-	-	-	-		-	-	-	-	-	-	-	-	-
1_221947780_221958635	HERV-004	-	-	-	-	-	-	-	-		-	-	-	-	-	-	-	-	-	-	-	-	-	-	-	-	-	-	-	-	-	-	-	-	-	-	-	-	-		-	-	-	-	-	-	-	-	-
8_131820834_131826284	HERV-005	-	-	-	-	-	-	-	-		-	-	-	-	-	-	-	-	-	-	-	-	-	-	-	-	-	-	-	-	-	-	-	-	-	-	-	-	-		-	-	-	-	-	-	-	-	-
1_160687620_160690643	HERV-006	-	-	-	-	-	-	-	-		-	-	-	-	-	-	-	-	-	-	-	-	-	-	-	-	-	-	-	-	-	-	-	-	-	-	-	-	-		-	-	-	-	-	-	-	-	-
7_143105116_143110504	HERV-007	-	-	-	-	-	-	-	-		-	-	-	-	-	-	-	-	-	-	-	-	-	-	-	-	-	-	-	-	-	-	-	-	-	-	-	-	-		-	-	-	-	-	-	-	-	-
5_118948083_118952819	HERV-008	-	-	-	-	-	-	-	-		-	-	-	-	-	-	-	-	-	-	-	-	-	-	-	-	-	-	-	-	-	-	-	-	-	-	-	-	-		-	-	-	-	-	-	-	-	-
1_167317843_167323390	HERV-009	-	-	-	-	-	-	-	-		-	-	-	-	-	-	-	-	-	-	-	-	-	-	-	-	-	-	-	-	-	-	-	-	-	-	-	-	-		-	-	-	-	-	-	-	-	-
2_148253644_148259882	HERV-010	-	-	-	-	-	-	-	-		-	-	-	-	-	-	-	-	-	-	-	-	-	-	-	-	-	-	-	-	-	-	-	-	-	-	-	-	-		-	-	-	-	-	-	-	-	-
3_46046256_46054342	HERV-011	-	-	-	-	-	-	-	-		-	-	-	-	-	-	-	-	-	-	-	-	-	-	-	-	-	-	-	-	-	-	-	-	-	-	-	-	-		-	-	-	-	-	-	-	-	-
6_111130927_111141848	HERV-012	-	-	-	-	-	-	-	-		-	-	-	-	-	-	-	-	-	-	-	-	-	-	-	-	-	-	-	-	-	-	-	-	-	-	-	-	-		+	-	-	-	-	+	-	-	-
11_75039915_75047153	HERV-013	-	-	-	-	-	-	-	-		-	-	-	-	-	-	-	-	-	-	-	-	-	-	-	-	-	-	-	-	-	-	-	-	-	-	-	-	-		-	-	-	-	-	-	-	-	-
1_160690783_160700016	HERV-014	-	-	-	-	-	-	-	-		-	-	-	-	-	-	-	-	-	-	-	-	-	-	-	-	-	-	-	-	-	-	-	-	-	-	-	-	-		-	-	-	-	-	-	-	-	-
2_112039344_112044989	HERV-015	-	-	-	-	-	-	-	-		-	-	-	-	-	-	-	-	-	-	-	-	-	-	-	-	-	-	-	-	-	-	-	-	-	-	-	-	-		-	-	-	-	-	-	-	-	-
14_61114582_61121488	HERV-016	-	-	-	-	-	-	-	-		-	-	-	-	-	-	-	-	-	-	-	-	-	-	-	-	-	-	-	-	-	-	-	-	-	-	-	-	-		-	+	-	+	-	-	-	-	+
6_158296636_158303484	HERV-017	-	-	-	-	-	-	-	-		-	-	-	-	-	-	-	-	-	-	-	-	-	-	-	-	-	-	-	-	-	-	-	-	-	-	-	-	-		-	-	-	-	-	-	-	-	-
8_131740744_131747161	HERV-018	-	-	-	-	-	-	-	-		-	-	-	-	-	-	-	-	-	-	-	-	-	-	-	-	-	-	-	-	-	-	-	-	-	-	-	-	-		-	-	-	-	-	-	-	-	-
19_12022767_12025931	HERV-019	-	-	-	-	-	-	-	-		-	-	-	-	-	-	-	-	-	-	-	-	-	-	-	-	-	-	-	-	-	-	-	-	-	-	-	-	-		-	-	-	-	-	-	-	-	-
X_37451927_37461065	HERV-020	-	-	-	-	-	-	-	-		-	-	-	-	-	-	-	-	-	-	-	-	-	-	-	-	-	-	-	-	-	-	-	-	-	-	-	-	-		-	-	-	-	-	-	-	-	-
6_38616528_38624444	HERV-021	-	-	-	-	-	-	-	-		-	-	-	-	-	-	-	-	-	-	-	-	-	-	-	-	-	-	-	-	-	-	-	-	-	-	-	-	-		-	-	-	-	-	-	-	-	-
13_20678764_20685230	HERV-022	-	-	-	-	-	-	-	-		-	-	-	-	-	-	-	-	-	-	-	-	-	-	-	-	-	-	-	-	-	-	-	-	-	-	-	-	-		-	-	-	-	-	-	-	-	-
7_65403284_65422188	HERV-023	-	-	-	-	-	-	-	-		-	-	-	-	-	-	-	-	-	-	-	-	-	-	-	-	-	-	-	-	-	-	-	-	-	-	-	-	-		-	-	-	-	-	+	-	-	-
2_98752840_98762005	HERV-024	-	-	-	-	-	-	-	-		-	-	-	-	-	-	-	-	-	-	-	-	-	-	-	-	-	-	-	-	-	-	-	-	-	-	-	-	-		-	-	-	-	-	-	-	-	-
3_179055106_179062330	HERV-025	-	-	-	-	-	-	-	-		-	-	-	-	-	-	-	-	-	-	-	-	-	-	-	-	-	-	-	-	-	-	-	-	-	-	-	-	-		-	-	-	-	-	-	+	-	-
12_82368066_82374373	HERV-026	-	-	-	-	-	-	-	-		-	-	-	-	-	-	-	-	-	-	-	-	-	-	-	-	-	-	-	-	-	-	-	-	-	-	-	-	-		-	-	-	-	-	-	-	-	-
1_9086799_9096029	HERV-027	-	-	-	-	-	-	-	-		-	-	-	-	-	-	-	-	-	-	-	-	-	-	-	-	-	-	-	-	-	-	-	-	-	-	-	-	-		-	-	-	-	-	-	-	-	-
1_227618385_227631143	HERV-028	-	-	-	-	-	-	-	-		-	-	-	-	-	-	-	-	-	-	-	-	-	-	-	-	-	-	-	-	-	-	-	-	-	-	-	-	-		-	-	-	-	-	-	-	-	-
12_100159472_100166196	HERV-029	-	-	-	-	-	-	-	-		-	-	-	-	-	-	-	-	-	-	-	-	-	-	-	-	-	-	-	-	-	-	-	-	-	-	-	-	-		-	-	-	-	-	-	-	-	-
11_110396310_110409362	HERV-030	-	-	-	-	-	-	-	-		-	-	-	-	-	-	-	-	-	-	-	-	-	-	-	-	-	-	-	-	-	-	-	-	-	-	-	-	-		-	-	-	-	-	-	-	-	-
11_70209637_70220000	HERV-031	-	-	-	-	-	-	-	-		-	-	-	-	-	-	-	-	-	-	-	-	-	-	-	-	-	-	-	-	-	-	-	-	-	-	-	-	-		-	-	-	-	-	-	-	-	-
6_14294642_14302844	HERV-032	-	-	-	-	-	-	-	-		-	-	-	-	-	-	-	-	-	-	-	-	-	-	-	-	-	-	-	-	-	-	-	-	-	-	-	-	-		-	-	-	-	-	-	-	-	-
7_141751124_141756138	HERV-033	-	-	-	-	-	-	-	-		-	-	-	-	-	-	-	-	-	-	-	-	-	-	-	-	-	-	-	-	-	-	-	-	-	-	-	-	-		-	-	-	-	-	-	-	-	-
14_52164860_52172557	HERV-034	-	-	-	-	-	-	-	-		-	-	-	-	-	-	-	-	-	-	-	-	-	-	-	-	-	-	-	-	-	-	-	-	-	-	-	-	-		-	-	-	-	-	-	-	-	-
1_36330037_36337263	HERV-035	-	-	-	-	-	-	-	-		-	-	-	-	-	-	-	-	-	-	-	-	-	-	-	-	-	-	-	-	-	-	-	-	-	-	-	-	-		-	-	-	-	-	-	-	-	-
5_172397492_172401609	HERV-036	-	-	-	-	-	-	-	-		-	-	-	-	-	-	-	-	-	-	-	-	-	-	-	-	-	-	-	-	-	-	-	-	-	-	-	-	-		-	-	-	-	-	-	-	-	-
12_100633104_100648335	HERV-037	-	-	-	-	-	-	-	-		-	-	-	-	-	-	-	-	-	-	-	-	-	-	-	-	-	-	-	-	-	-	-	-	-	-	-	-	-		-	-	-	-	-	-	-	-	-
4_82473316_82483151	HERV-038	-	-	-	-	-	-	-	-		-	-	-	-	-	-	-	-	-	-	-	-	-	-	-	-	-	-	-	-	-	-	-	-	-	-	-	-	-		-	-	-	-	-	-	-	-	-
4_99013444_99021899	HERV-039	-	-	-	-	-	-	-	-		-	-	-	-	-	-	-	-	-	-	-	-	-	-	-	-	-	-	-	-	-	-	-	-	-	-	-	-	-		-	-	-	-	-	-	-	-	-
5_96164809_96172177	HERV-040	-	-	-	-	-	-	-	-		-	-	-	-	-	-	-	-	-	-	-	-	-	-	-	-	-	-	-	-	-	-	-	-	-	-	-	-	-		-	-	-	-	-	-	-	-	-
7_35696137_35697017	HERV-041	-	-	-	-	-	-	-	-		-	-	-	-	-	-	-	-	-	-	-	-	-	-	-	-	-	-	-	-	-	-	-	-	-	-	-	-	-		-	-	-	-	-	-	-	-	-
12_104824073_104828664	HERV-042	-	-	-	-	-	-	-	-		-	-	-	-	-	-	-	-	-	-	-	-	-	-	-	-	-	-	-	-	-	-	-	-	-	-	-	-	-		-	-	-	-	-	-	-	-	-
3_185014728_185019517	HERV-043	-	-	-	-	-	-	-	-		-	-	-	-	-	-	-	-	-	-	-	-	-	-	-	-	-	-	-	-	-	-	-	-	-	-	-	-	-		-	-	-	-	-	-	-	-	-
20_468632_472902	HERV-044	-	-	-	-	-	-	-	-		-	-	-	-	-	-	-	-	-	-	-	-	-	-	-	-	-	-	-	-	-	-	-	-	-	-	-	-	-		-	-	-	+	-	-	-	-	-
11_14524557_14527625	HERV-045	-	-	-	-	-	-	-	-		-	-	-	-	-	-	-	-	-	-	-	-	-	-	-	-	-	-	-	-	-	-	-	-	-	-	-	-	-		-	-	-	-	-	-	-	-	-
11_61093577_61099813	HERV-046	-	-	-	-	-	-	-	-		-	-	-	-	-	-	-	-	-	-	-	-	-	-	-	-	-	-	-	-	-	-	-	-	-	-	-	-	-		-	-	-	-	-	-	-	-	-
1_227589717_227596629	HERV-047	-	-	-	-	-	-	-	-		-	-	-	-	-	-	-	-	-	-	-	-	-	-	-	-	-	-	-	-	-	-	-	-	-	-	-	-	-		-	-	-	-	-	-	-	-	-
7_152040018_152043289	HERV-048	-	-	-	-	-	-	-	-		-	-	-	-	-	-	-	-	-	-	-	-	-	-	-	-	-	-	-	-	-	-	-	-	-	-	-	-	-		-	-	-	-	-	-	-	-	-
4_39539258_39544115	HERV-049	-	-	-	-	-	-	-	-		-	-	-	-	-	-	-	-	-	-	-	-	-	-	-	-	-	-	-	-	-	-	-	-	-	-	-	-	-		-	-	-	-	-	-	-	-	-
8_8127798_8133981	HERV-050	-	-	-	-	-	-	-	-		-	-	-	-	-	-	-	-	-	-	-	-	-	-	-	-	-	-	-	-	-	-	-	-	-	-	-	-	-		-	-	-	-	-	-	-	-	-
16_30096934_30104154	HERV-051	-	-	-	-	-	-	-	-		-	-	-	-	-	-	-	-	-	-	-	-	-	-	-	-	-	-	-	-	-	-	-	-	-	-	-	-	-		-	-	-	+	-	-	-	-	-
4_191761_197074	HERV-052	-	-	-	-	-	-	-	-		-	-	-	-	-	-	-	-	-	-	-	-	-	-	-	-	-	-	-	-	-	-	-	-	-	-	-	-	-		-	-	-	-	-	-	-	-	-
12_11462167_11468020	HERV-053	-	-	-	-	-	-	-	-		-	-	-	-	-	-	-	-	-	-	-	-	-	-	-	-	-	-	-	-	-	-	-	-	-	-	-	-	-		-	-	-	-	-	-	-	-	-
13_102669279_102672426	HERV-054	-	-	-	-	-	-	-	-		-	-	-	-	-	-	-	-	-	-	-	-	-	-	-	-	-	-	-	-	-	-	-	-	-	-	-	-	-		-	-	-	-	-	-	-	-	-
19_47392828_47398771	HERV-055	-	-	-	-	-	-	-	-		-	-	-	-	-	-	-	-	-	-	-	-	-	-	-	-	-	-	-	-	-	-	-	-	-	-	-	-	-		-	-	-	-	-	-	-	-	-
6_26288073_26296131	HERV-056	-	-	-	-	-	-	-	-		-	-	-	-	-	-	-	-	-	-	-	-	-	-	-	-	-	-	-	-	-	-	-	-	-	-	-	-	-		-	-	-	-	-	-	-	-	-
X_64842538_64850853	HERV-057	-	-	-	-	-	-	-	-		-	-	-	-	-	-	-	-	-	-	-	-	-	-	-	-	-	-	-	-	-	-	-	-	-	-	-	-	-		-	-	-	-	-	-	-	-	-
11_95609667_95615594	HERV-058	-	-	-	-	-	-	-	-		-	-	-	-	-	-	-	-	-	-	-	-	-	-	-	-	-	-	-	-	-	-	-	-	-	-	-	-	-		-	-	-	-	-	-	-	-	-
14_71124206_71131040	HERV-059	-	-	-	-	-	-	-	-		-	-	-	-	-	-	-	-	-	-	-	-	-	-	-	-	-	-	-	-	-	-	-	-	-	-	-	-	-		-	-	-	+	-	-	-	-	-
19_42446146_42453306	HERV-060	-	-	-	-	-	-	-	-		-	-	-	-	-	-	-	-	-	-	-	-	-	-	-	-	-	-	-	-	-	-	-	-	-	-	-	-	-		-	-	-	-	-	-	-	-	-
8_23416107_23422118	HERV-061	-	-	-	-	-	-	-	-		-	-	-	-	-	-	-	-	-	-	-	-	-	-	-	-	-	-	-	-	-	-	-	-	-	-	-	-	-		-	-	-	-	-	-	-	-	-
2_73687663_73699895	HERV-062	-	-	-	-	-	-	-	-		-	-	-	-	-	-	-	-	-	-	-	-	-	-	-	-	-	-	-	-	-	-	-	-	-	-	-	-	-		-	-	-	-	-	-	-	-	-
6_47634876_47647929	HERV-063	-	-	-	-	-	-	-	-		-	-	-	-	-	-	-	-	-	-	-	-	-	-	-	-	-	-	-	-	-	-	-	-	-	-	-	-	-		-	-	-	-	-	-	-	-	-
5_175991929_176006067	HERV-064	-	-	-	-	-	-	-	-		-	-	-	-	-	-	-	-	-	-	-	-	-	-	-	-	-	-	-	-	-	-	-	-	-	-	-	-	-		-	-	-	-	-	-	-	-	-
11_95934453_95943860	HERV-065	-	-	-	-	-	-	-	-		-	-	-	-	-	-	-	-	-	-	-	-	-	-	-	-	-	-	-	-	-	-	-	-	-	-	-	-	-		-	-	-	+	-	-	-	-	-
10_90807287_90814529	HERV-066	-	-	-	-	-	-	-	-		-	-	-	-	-	-	-	-	-	-	-	-	-	-	-	-	-	-	-	-	-	-	-	-	-	-	-	-	-		-	-	-	-	-	-	-	-	-
12_8556765_8562284	HERV-067	-	-	-	-	-	-	-	-		-	-	-	-	-	-	-	-	-	-	-	-	-	-	-	-	-	-	-	-	-	-	-	-	-	-	-	-	-		-	-	-	-	-	-	-	-	-
7_87322847_87330901	HERV-068	-	-	-	-	-	-	-	-		-	-	-	-	-	-	-	-	-	-	-	-	-	-	-	-	-	-	-	-	-	-	-	-	-	-	-	-	-		-	-	-	-	-	-	-	-	-
12_66281496_66290831	HERV-069	-	-	-	-	-	-	-	-		-	-	-	-	-	-	-	-	-	-	-	-	-	-	-	-	-	-	-	-	-	-	-	-	-	-	-	-	-		-	-	-	-	-	-	-	-	-
X_16038039_16051365	HERV-070	-	-	-	-	-	-	-	-		-	-	-	-	-	-	-	-	-	-	-	-	-	-	-	-	-	-	-	-	-	-	-	-	-	-	-	-	-		-	-	-	-	-	-	-	-	-
3_93938045_93955754	HERV-071	-	-	-	-	-	-	-	-		-	-	-	-	-	-	-	-	-	-	-	-	-	-	-	-	-	-	-	-	-	-	-	-	-	-	-	-	-		-	-	-	-	-	-	-	-	-
1_150650451_150657785	HERV-072	-	-	-	-	-	-	-	-		-	-	-	-	-	-	-	-	-	-	-	-	-	-	-	-	-	-	-	-	-	-	-	-	-	-	-	-	-		-	-	-	-	-	-	-	-	-
4_8482382_8488709	HERV-073	-	-	-	-	-	-	-	-		-	-	-	-	-	-	-	-	-	-	-	-	-	-	-	-	-	-	-	-	-	-	-	-	-	-	-	-	-		-	-	-	-	-	-	-	-	-
22_19936445_19938701	HERV-074	-	-	-	-	-	-	-	-		-	-	-	-	-	-	-	-	-	-	-	-	-	-	-	-	-	-	-	-	-	-	-	-	-	-	-	-	-		-	-	-	-	-	-	-	-	-
4_69825834_69831487	HERV-075	-	-	-	-	-	-	-	-		-	-	-	-	-	-	-	-	-	-	-	-	-	-	-	-	-	-	-	-	-	-	-	-	-	-	-	-	-		-	-	-	-	-	-	-	-	-
6_137717275_137724946	HERV-076	-	-	-	-	-	-	-	-		-	-	-	-	-	-	-	-	-	-	-	-	-	-	-	-	-	-	-	-	-	-	-	-	-	-	-	-	-		-	-	-	-	-	-	-	-	-
2_151309244_151313819	HERV-077	-	-	-	-	-	-	-	-		-	-	-	-	-	-	-	-	-	-	-	-	-	-	-	-	-	-	-	-	-	-	-	-	-	-	-	-	-		-	-	-	-	-	-	-	-	-
1_247286261_247291931	HERV-078	-	-	-	-	-	-	-	-		-	-	-	-	-	-	-	-	-	-	-	-	-	-	-	-	-	-	-	-	-	-	-	-	-	-	-	-	-		-	-	-	+	-	+	-	-	-
5_126838561_126845494	HERV-079	-	-	-	-	-	-	-	-		-	-	-	-	-	-	-	-	-	-	-	-	-	-	-	-	-	-	-	-	-	-	-	-	-	-	-	-	-		-	-	-	-	-	-	-	-	+
6_110917872_110928127	HERV-080	-	-	-	-	-	-	-	-		-	-	-	-	-	-	-	-	-	-	-	-	-	-	-	-	-	-	-	-	-	-	-	-	-	-	-	-	-		-	-	-	-	-	-	-	-	+
14_59443911_59453014	HERV-081	-	-	-	-	-	-	-	-		-	-	-	-	-	-	-	-	-	-	-	-	-	-	-	-	-	-	-	-	-	-	-	-	-	-	-	-	-		-	-	-	-	-	-	+	-	-
14_102234172_102245769	HERV-082	-	-	-	-	-	-	-	-		-	-	-	-	-	-	-	-	-	-	-	-	-	-	-	-	-	-	-	-	-	-	-	-	-	-	-	-	-		-	-	-	-	+	-	-	-	-
12_64130613_64136206	HERV-083	-	-	-	-	-	-	-	-		-	-	-	-	-	-	-	-	-	-	-	-	-	-	-	-	-	-	-	-	-	-	-	-	-	-	-	-	-		-	-	-	+	-	-	-	-	-
19_9709655_9722342	HERV-084	-	-	-	-	-	-	-	-		-	-	-	-	-	-	-	-	-	-	-	-	-	-	-	-	-	-	-	-	-	-	-	-	-	-	-	-	-		-	-	-	+	-	-	-	-	-
9_133076136_133085152	HERV-085	-	-	-	-	-	-	-	-		-	-	-	-	-	-	-	-	-	-	-	-	-	-	-	-	-	-	-	-	-	-	-	-	-	-	-	-	-		-	+	-	-	-	-	-	-	-
11_122824427_122834651	HERV-086	-	-	-	-	-	-	-	-		-	-	-	-	-	-	-	-	-	-	-	-	-	-	-	-	-	-	-	-	-	-	-	-	-	-	-	-	-		-	-	-	-	-	-	-	-	-
Y_13252526_13259365	HERV-087	-	-	-	-	-	-	-	-		-	-	-	-	-	-	-	-	-	-	-	-	-	-	-	-	-	-	-	-	-	-	-	-	-	-	-	-	-		-	-	-	-	-	-	-	-	-
4_106110153_106115653	HERV-088	-	-	-	-	-	-	-	-		-	-	-	-	-	-	-	-	-	-	-	-	-	-	-	-	-	-	-	-	-	-	-	-	-	-	-	-	-		-	-	-	-	-	-	-	-	-
6_29875649_29881048	HERV-089	-	-	-	-	-	-	-	-		-	-	-	-	-	-	-	-	-	-	-	-	-	-	-	-	-	-	-	-	-	-	-	-	-	-	-	-	-		-	-	-	-	-	-	-	-	-
1_86339776_86344673	HERV-090	-	-	-	-	-	-	-	-		-	-	-	-	-	-	-	-	-	-	-	-	-	-	-	-	-	-	-	-	-	-	-	-	-	-	-	-	-		-	-	-	-	-	-	-	-	-
11_4495394_4498723	HERV-091	-	-	-	-	-	-	-	-		-	-	-	-	-	-	-	-	-	-	-	-	-	-	-	-	-	-	-	-	-	-	-	-	-	-	-	-	-		-	-	-	-	-	-	-	-	-
16_10419373_10424167	HERV-092	-	-	-	-	-	-	-	-		-	-	-	-	-	-	-	-	-	-	-	-	-	-	-	-	-	-	-	-	-	-	-	-	-	-	-	-	-		-	-	-	-	-	-	-	-	-
19_6572630_6577889	HERV-093	-	-	-	-	-	-	-	-		-	-	-	-	-	-	-	-	-	-	-	-	-	-	-	-	-	-	-	-	-	-	-	-	-	-	-	-	-		-	-	-	-	-	-	-	-	-
6_88662250_88670881	HERV-094	-	-	-	-	-	-	-	-		-	-	-	-	-	-	-	-	-	-	-	-	-	-	-	-	-	-	-	-	-	-	-	-	-	-	-	-	-		-	-	-	-	-	-	-	-	-
9_35003407_35011008	HERV-095	-	-	-	-	-	-	-	-		-	-	-	-	-	-	-	-	-	-	-	-	-	-	-	-	-	-	-	-	-	-	-	-	-	-	-	-	-		-	-	-	-	-	-	-	-	-
1_46380899_46391052	HERV-096	-	-	-	-	-	-	-	-		-	-	-	-	-	-	-	-	-	-	-	-	-	-	-	-	-	-	-	-	-	-	-	-	-	-	-	-	-		-	-	-	-	-	-	-	-	-
16_72064268_72073376	HERV-097	-	-	-	-	-	-	-	-		-	-	-	-	-	-	-	-	-	-	-	-	-	-	-	-	-	-	-	-	-	-	-	-	-	-	-	-	-		-	-	-	-	-	-	-	-	-
X_37478341_37484837	HERV-098	-	-	-	-	-	-	-	-		-	-	-	-	-	-	-	-	-	-	-	-	-	-	-	-	-	-	-	-	-	-	-	-	-	-	-	-	-		-	-	-	-	-	-	-	-	-
1_155622388_155626664	HERV-099	-	-	-	-	-	-	-	-		-	-	-	-	-	-	-	-	-	-	-	-	-	-	-	-	-	-	-	-	-	-	-	-	-	-	-	-	-		-	-	-	-	-	-	-	-	-
4_78713533_78719721	HERV-100	-	-	-	-	-	-	-	-		-	-	-	-	-	-	-	-	-	-	-	-	-	-	-	-	-	-	-	-	-	-	-	-	-	-	-	-	-		-	-	-	-	-	-	-	-	-
6_88404564_88419780	HERV-101	-	-	-	-	-	-	-	-		-	-	-	-	-	-	-	-	-	-	-	-	-	-	-	-	-	-	-	-	-	-	-	-	-	-	-	-	-		-	-	-	-	-	-	-	-	-
3_14225210_14230183	HERV-102	-	-	-	-	-	-	-	-		-	-	-	-	-	-	-	-	-	-	-	-	-	-	-	-	-	-	-	-	-	-	-	-	-	-	-	-	-		-	-	-	-	-	-	-	-	-
19_52408080_52414733	HERV-103	-	-	-	-	-	-	-	-		-	-	-	-	-	-	-	-	-	-	-	-	-	-	-	-	-	-	-	-	-	-	-	-	-	-	-	-	-		-	-	-	-	-	-	-	-	-
4_37545756_37552478	HERV-104	-	-	-	-	-	-	-	-		-	-	-	-	-	-	-	-	-	-	-	-	-	-	-	-	-	-	-	-	-	-	-	-	-	-	-	-	-		-	-	-	-	-	-	-	-	-
6_119764797_119771994	HERV-105	-	-	-	-	-	-	-	-		-	-	-	-	-	-	-	-	-	-	-	-	-	-	-	-	-	-	-	-	-	-	-	-	-	-	-	-	-		-	-	-	-	-	-	-	-	-
19_47047397_47055397	HERV-106	-	-	-	-	-	-	-	-		-	-	-	-	-	-	-	-	-	-	-	-	-	-	-	-	-	-	-	-	-	-	-	-	-	-	-	-	-		-	-	-	-	-	-	-	-	-
X_107052129_107054871	HERV-107	-	-	-	-	-	-	-	-		-	-	-	-	-	-	-	-	-	-	-	-	-	-	-	-	-	-	-	-	-	-	-	-	-	-	-	-	-		-	-	-	-	-	-	-	-	-
9_112391940_112399397	HERV-108	-	-	-	-	-	-	-	-		-	-	-	-	-	-	-	-	-	-	-	-	-	-	-	-	-	-	-	-	-	-	-	-	-	-	-	-	-		-	-	-	-	-	-	-	-	-
20_1728520_1733344	HERV-109	-	-	-	-	-	-	-	-		-	-	-	-	-	-	-	-	-	-	-	-	-	-	-	-	-	-	-	-	-	-	-	-	-	-	-	-	-		-	-	-	-	-	-	-	-	-
2_8893541_8903195	HERV-110	-	-	-	-	-	-	-	-		-	-	-	-	-	-	-	-	-	-	-	-	-	-	-	-	-	-	-	-	-	-	-	-	-	-	-	-	-		-	-	-	-	-	-	-	-	-
4_138927813_138934855	HERV-111	-	-	-	-	-	-	-	-		-	-	-	-	-	-	-	-	-	-	-	-	-	-	-	-	-	-	-	-	-	-	-	-	-	-	-	-	-		-	-	-	-	-	-	-	-	-
5_82969107_82975992	HERV-112	-	-	-	-	-	-	-	-		-	-	-	-	-	-	-	-	-	-	-	-	-	-	-	-	-	-	-	-	-	-	-	-	-	-	-	-	-		-	-	-	-	-	-	-	-	-
9_21922275_21931725	HERV-113	-	-	-	-	-	-	-	-		-	-	-	-	-	-	-	-	-	-	-	-	-	-	-	-	-	-	-	-	-	-	-	-	-	-	-	-	-		-	-	-	-	-	-	-	-	-
6_106228135_106235814	HERV-114	-	-	-	-	-	-	-	-		-	-	-	-	-	-	-	-	-	-	-	-	-	-	-	-	-	-	-	-	-	-	-	-	-	-	-	-	-		-	-	-	-	-	-	-	-	-
5_154878589_154886115	HERV-115	-	-	-	-	-	-	-	-		-	-	-	-	-	-	-	-	-	-	-	-	-	-	-	-	-	-	-	-	-	-	-	-	-	-	-	-	-		-	-	-	-	-	-	-	-	-
3_149752187_149761298	HERV-116	-	-	-	-	-	-	-	-		-	-	-	-	-	-	-	-	-	-	-	-	-	-	-	-	-	-	-	-	-	-	-	-	-	-	-	-	-		-	-	-	-	-	-	-	-	-
1_70366861_70372373	HERV-117	-	-	-	-	-	-	-	-		-	-	-	-	-	-	-	-	-	-	-	-	-	-	-	-	-	-	-	-	-	-	-	-	-	-	-	-	-		-	-	-	-	-	-	-	-	-
1_172795696_172812639	HERV-118	-	-	-	-	-	-	-	-		-	-	-	-	-	-	-	-	-	-	-	-	-	-	-	-	-	-	-	-	-	-	-	-	-	-	-	-	-		-	-	-	-	-	-	-	-	-
14_80464409_80472959	HERV-119	-	-	-	-	-	-	-	-		-	-	-	-	-	-	-	-	-	-	-	-	-	-	-	-	-	-	-	-	-	-	-	-	-	-	-	-	-		-	-	-	-	-	-	-	-	-
16_18990800_18997310	HERV-120	-	-	-	-	-	-	-	-		-	-	-	-	-	-	-	-	-	-	-	-	-	-	-	-	-	-	-	-	-	-	-	-	-	-	-	-	-		-	-	-	-	-	-	-	-	-
3_118842461_118852150	HERV-121	-	-	-	-	-	-	-	-		-	-	-	-	-	-	-	-	-	-	-	-	-	-	-	-	-	-	-	-	-	-	-	-	-	-	-	-	-		-	-	-	-	-	-	-	-	-
3_46329667_46332857	HERV-122	-	-	-	-	-	-	-	-		-	-	-	-	-	-	-	-	-	-	-	-	-	-	-	-	-	-	-	-	-	-	-	-	-	-	-	-	-		-	-	-	-	-	-	-	-	-
4_160662406_160671794	HERV-123	-	-	-	-	-	-	-	-		-	-	-	-	-	-	-	-	-	-	-	-	-	-	-	-	-	-	-	-	-	-	-	-	-	-	-	-	-		-	-	-	-	-	-	-	-	-
4_163093169_163103788	HERV-124	-	-	-	-	-	-	-	-		-	-	-	-	-	-	-	-	-	-	-	-	-	-	-	-	-	-	-	-	-	-	-	-	-	-	-	-	-		-	-	-	-	-	-	-	-	-
7_139001241_139007031	HERV-125	-	-	-	-	-	-	-	-		-	-	-	-	-	-	-	-	-	-	-	-	-	-	-	-	-	-	-	-	-	-	-	-	-	-	-	-	-		-	-	-	-	-	-	-	-	-
7_22913413_22917709	HERV-126	-	-	-	-	-	-	-	-		-	-	-	-	-	-	-	-	-	-	-	-	-	-	-	-	-	-	-	-	-	-	-	-	-	-	-	-	-		-	-	-	-	-	-	-	-	-
8_65120222_65133148	HERV-127	-	-	-	-	-	-	-	-		-	-	-	-	-	-	-	-	-	-	-	-	-	-	-	-	-	-	-	-	-	-	-	-	-	-	-	-	-		-	-	-	-	-	-	-	-	-
X_108139440_108148433	HERV-128	-	-	-	-	-	-	-	-		-	-	-	-	-	-	-	-	-	-	-	-	-	-	-	-	-	-	-	-	-	-	-	-	-	-	-	-	-		-	-	-	-	-	-	-	-	-
1_205890690_205905299	HERV-129	-	-	-	-	-	-	-	-		-	-	-	-	-	-	-	-	-	-	-	-	-	-	-	-	-	-	-	-	-	-	-	-	-	-	-	-	-		-	-	-	-	-	-	-	-	-
19_36255755_36265235	HERV-130	-	-	-	-	-	-	-	-		-	-	-	-	-	-	-	-	-	-	-	-	-	-	-	-	-	-	-	-	-	-	-	-	-	-	-	-	-		-	-	-	-	-	-	-	-	-
2_108523884_108531469	HERV-131	-	-	-	-	-	-	-	-		-	-	-	-	-	-	-	-	-	-	-	-	-	-	-	-	-	-	-	-	-	-	-	-	-	-	-	-	-		-	-	-	-	-	-	-	-	-
3_112413019_112423381	HERV-132	-	-	-	-	-	-	-	-		-	-	-	-	-	-	-	-	-	-	-	-	-	-	-	-	-	-	-	-	-	-	-	-	-	-	-	-	-		-	-	-	-	-	-	-	-	-
7_102970587_102983136	HERV-133	-	-	-	-	-	-	-	-		-	-	-	-	-	-	-	-	-	-	-	-	-	-	-	-	-	-	-	-	-	-	-	-	-	-	-	-	-		-	-	-	-	-	-	-	-	-
Y_19079936_19087497	HERV-134	-	-	-	-	-	-	-	-		-	-	-	-	-	-	-	-	-	-	-	-	-	-	-	-	-	-	-	-	-	-	-	-	-	-	-	-	-		-	-	-	-	-	-	-	-	-
Y_21020987_21028812	HERV-135	-	-	-	-	-	-	-	-		-	-	-	-	-	-	-	-	-	-	-	-	-	-	-	-	-	-	-	-	-	-	-	-	-	-	-	-	-		-	-	-	-	-	-	-	-	-
12_8787063_8796436	HERV-136	-	-	-	-	-	-	-	-		-	-	-	-	-	-	-	-	-	-	-	-	-	-	-	-	-	-	-	-	-	-	-	-	-	-	-	-	-		-	-	-	-	-	-	-	-	-
15_51357586_51367580	HERV-137	-	-	-	-	-	-	-	-		-	-	-	-	-	-	-	-	-	-	-	-	-	-	-	-	-	-	-	-	-	-	-	-	-	-	-	-	-		-	-	-	-	-	-	-	-	-
7_138556757_138566149	HERV-138	-	-	-	-	-	-	-	-		-	-	-	-	-	-	-	-	-	-	-	-	-	-	-	-	-	-	-	-	-	-	-	-	-	-	-	-	-		-	-	-	-	-	-	-	-	-
6_2310408_2317792	HERV-139	-	-	-	-	-	-	-	-		-	-	-	-	-	-	-	-	-	-	-	-	-	-	-	-	-	-	-	-	-	-	-	-	-	-	-	-	-		-	-	-	-	-	-	-	-	-
3_20269428_20281828	HERV-140	-	-	-	-	-	-	-	-		-	-	-	-	-	-	-	-	-	-	-	-	-	-	-	-	-	-	-	-	-	-	-	-	-	-	-	-	-		-	-	-	-	-	-	-	-	-
12_29135981_29140551	HERV-141	-	-	-	-	-	-	-	-		-	-	-	-	-	-	-	-	-	-	-	-	-	-	-	-	-	-	-	-	-	-	-	-	-	-	-	-	-		-	-	-	-	-	-	-	-	-
X_47285390_47294133	HERV-142	-	-	-	-	-	-	-	-		-	-	-	-	-	-	-	-	-	-	-	-	-	-	-	-	-	-	-	-	-	-	-	-	-	-	-	-	-		-	-	-	-	-	-	-	-	-
1_186512485_186523752	HERV-143	-	-	-	-	-	-	-	-		-	-	-	-	-	-	-	-	-	-	-	-	-	-	-	-	-	-	-	-	-	-	-	-	-	-	-	-	-		-	-	-	-	-	-	-	-	-
19_8379292_8386644	HERV-144	-	-	-	-	-	-	-	-		-	-	-	-	-	-	-	-	-	-	-	-	-	-	-	-	-	-	-	-	-	-	-	-	-	-	-	-	-		-	-	-	-	-	-	-	-	-
15_50867392_50875568	HERV-145	-	-	-	-	-	-	-	-		-	-	-	-	-	-	-	-	-	-	-	-	-	-	-	-	-	-	-	-	-	-	-	-	-	-	-	-	-		-	-	-	-	-	-	-	-	-
2_186431385_186438154	HERV-146	-	-	-	-	-	-	-	-		-	-	-	-	-	-	-	-	-	-	-	-	-	-	-	-	-	-	-	-	-	-	-	-	-	-	-	-	-		-	-	-	-	-	-	-	-	-
21_32660558_32664759	HERV-147	-	-	-	-	-	-	-	-		-	-	-	-	-	-	-	-	-	-	-	-	-	-	-	-	-	-	-	-	-	-	-	-	-	-	-	-	-		-	-	-	-	-	-	-	-	-
8_63143704_63154359	HERV-148	-	-	-	-	-	-	-	-		-	-	-	-	-	-	-	-	-	-	-	-	-	-	-	-	-	-	-	-	-	-	-	-	-	-	-	-	-		-	-	-	-	-	-	-	-	-
5_112524092_112532633	HERV-149	-	-	-	-	-	-	-	-		-	-	-	-	-	-	-	-	-	-	-	-	-	-	-	-	-	-	-	-	-	-	-	-	-	-	-	-	-		-	-	-	-	-	-	-	-	-
7_99723171_99729894	HERV-150	-	-	-	-	-	-	-	-		-	-	-	-	-	-	-	-	-	-	-	-	-	-	-	-	-	-	-	-	-	-	-	-	-	-	-	-	-		-	-	-	-	-	-	-	-	-
11_83442171_83448534	HERV-151	-	-	-	-	-	-	-	-		-	-	-	-	-	-	-	-	-	-	-	-	-	-	-	-	-	-	-	-	-	-	-	-	-	-	-	-	-		-	-	-	-	-	-	-	-	-
4_25238664_25247155	HERV-152	-	-	-	-	-	-	-	-		-	-	-	-	-	-	-	-	-	-	-	-	-	-	-	-	-	-	-	-	-	-	-	-	-	-	-	-	-		-	-	-	-	-	-	-	-	-
2_217590844_217592765	HERV-153	-	-	-	-	-	-	-	-		-	-	-	-	-	-	-	-	-	-	-	-	-	-	-	-	-	-	-	-	-	-	-	-	-	-	-	-	-		-	-	-	-	-	-	-	-	-
8_64764925_64777239	HERV-154	-	-	-	-	-	-	-	-		-	-	-	-	-	-	-	-	-	-	-	-	-	-	-	-	-	-	-	-	-	-	-	-	-	-	-	-	-		-	-	-	-	-	-	-	-	-
6_166891078_166898253	HERV-155	-	-	-	-	-	-	-	-		-	-	-	-	-	-	-	-	-	-	-	-	-	-	-	-	-	-	-	-	-	-	-	-	-	-	-	-	-		-	-	-	-	-	-	-	-	-
7_97948902_97960343	HERV-156	-	-	-	-	-	-	-	-		-	-	-	-	-	-	-	-	-	-	-	-	-	-	-	-	-	-	-	-	-	-	-	-	-	-	-	-	-		-	-	-	-	-	-	-	-	-
X_47866274_47875865	HERV-157	-	-	-	-	-	-	-	-		-	-	-	-	-	-	-	-	-	-	-	-	-	-	-	-	-	-	-	-	-	-	-	-	-	-	-	-	-		-	-	-	-	-	-	-	-	-
19_57513038_57518511	HERV-158	-	-	-	-	-	-	-	-		-	-	-	-	-	-	-	-	-	-	-	-	-	-	-	-	-	-	-	-	-	-	-	-	-	-	-	-	-		-	-	-	-	-	-	-	-	-
5_32548454_32560424	HERV-159	-	-	-	-	-	-	-	-		-	-	-	-	-	-	-	-	-	-	-	-	-	-	-	-	-	-	-	-	-	-	-	-	-	-	-	-	-		-	-	-	-	-	-	-	-	-
4_143177945_143180459	HERV-160	-	-	-	-	-	-	-	-		-	-	-	-	-	-	-	-	-	-	-	-	-	-	-	-	-	-	-	-	-	-	-	-	-	-	-	-	-		-	-	-	-	-	-	-	-	-
14_50544971_50554903	HERV-161	-	-	-	-	-	-	-	-		-	-	-	-	-	-	-	-	-	-	-	-	-	-	-	-	-	-	-	-	-	-	-	-	-	-	-	-	-		-	-	-	-	-	-	-	-	-
X_40793645_40806487	HERV-162	-	-	-	-	-	-	-	-		-	-	-	-	-	-	-	-	-	-	-	-	-	-	-	-	-	-	-	-	-	-	-	-	-	-	-	-	-		-	-	-	-	-	-	-	-	-
12_50902474_50913367	HERV-163	-	-	-	-	-	-	-	-		-	-	-	-	-	-	-	-	-	-	-	-	-	-	-	-	-	-	-	-	-	-	-	-	-	-	-	-	-		-	-	-	-	-	-	-	-	-
2_202498631_202504187	HERV-164	-	-	-	-	-	-	-	-		-	-	-	-	-	-	-	-	-	-	-	-	-	-	-	-	-	-	-	-	-	-	-	-	-	-	-	-	-		-	-	-	-	-	-	-	-	-
4_176344476_176348812	HERV-165	-	-	-	-	-	-	-	-		-	-	-	-	-	-	-	-	-	-	-	-	-	-	-	-	-	-	-	-	-	-	-	-	-	-	-	-	-		-	-	-	-	-	-	-	-	-
5_122616934_122624322	HERV-166	-	-	-	-	-	-	-	-		-	-	-	-	-	-	-	-	-	-	-	-	-	-	-	-	-	-	-	-	-	-	-	-	-	-	-	-	-		-	-	-	-	-	-	-	-	-
6_114010995_114018008	HERV-167	-	-	-	-	-	-	-	-		-	-	-	-	-	-	-	-	-	-	-	-	-	-	-	-	-	-	-	-	-	-	-	-	-	-	-	-	-		-	-	-	-	-	-	-	-	-
1_225791234_225801134	HERV-168	-	-	-	-	-	-	-	-		-	-	-	-	-	-	-	-	-	-	-	-	-	-	-	-	-	-	-	-	-	-	-	-	-	-	-	-	-		-	-	-	-	-	-	-	-	-
16_31763216_31769515	HERV-169	-	-	-	-	-	-	-	-		-	-	-	-	-	-	-	-	-	-	-	-	-	-	-	-	-	-	-	-	-	-	-	-	-	-	-	-	-		-	-	-	-	-	-	-	-	-
2_215922302_215930906	HERV-170	-	-	-	-	-	-	-	-		-	-	-	-	-	-	-	-	-	-	-	-	-	-	-	-	-	-	-	-	-	-	-	-	-	-	-	-	-		-	-	-	-	-	-	-	-	-
2_222433748_222441169	HERV-171	-	-	-	-	-	-	-	-		-	-	-	-	-	-	-	-	-	-	-	-	-	-	-	-	-	-	-	-	-	-	-	-	-	-	-	-	-		-	-	-	-	-	-	-	-	-
4_101899963_101906852	HERV-172	-	-	-	-	-	-	-	-		-	-	-	-	-	-	-	-	-	-	-	-	-	-	-	-	-	-	-	-	-	-	-	-	-	-	-	-	-		-	-	-	-	-	-	-	-	-
5_72926261_72936085	HERV-173	-	-	-	-	-	-	-	-		-	-	-	-	-	-	-	-	-	-	-	-	-	-	-	-	-	-	-	-	-	-	-	-	-	-	-	-	-		-	-	-	-	-	-	-	-	-
8_72096359_72104776	HERV-174	-	-	-	-	-	-	-	-		-	-	-	-	-	-	-	-	-	-	-	-	-	-	-	-	-	-	-	-	-	-	-	-	-	-	-	-	-		-	-	-	-	-	-	-	-	-
X_71264575_71272620	HERV-175	-	-	-	-	-	-	-	-		-	-	-	-	-	-	-	-	-	-	-	-	-	-	-	-	-	-	-	-	-	-	-	-	-	-	-	-	-		-	-	-	-	-	-	-	-	-
X_73527957_73536417	HERV-176	-	-	-	-	-	-	-	-		-	-	-	-	-	-	-	-	-	-	-	-	-	-	-	-	-	-	-	-	-	-	-	-	-	-	-	-	-		-	-	-	-	-	-	-	-	-
19_51396763_51402961	HERV-177	-	-	-	-	-	-	-	-		-	-	-	-	-	-	-	-	-	-	-	-	-	-	-	-	-	-	-	-	-	-	-	-	-	-	-	-	-		-	-	-	-	-	-	-	-	-
5_88176769_88177883	HERV-178	-	-	-	-	-	-	-	-		-	-	-	-	-	-	-	-	-	-	-	-	-	-	-	-	-	-	-	-	-	-	-	-	-	-	-	-	-		-	-	-	-	-	-	-	-	-
19_56494761_56501703	HERV-179	-	-	-	-	-	-	-	-		-	-	-	-	-	-	-	-	-	-	-	-	-	-	-	-	-	-	-	-	-	-	-	-	-	-	-	-	-		-	-	-	-	-	-	-	-	-
7_12589988_12596310	HERV-180	-	-	-	-	-	-	-	-		-	-	-	-	-	-	-	-	-	-	-	-	-	-	-	-	-	-	-	-	-	-	-	-	-	-	-	-	-		-	-	-	-	-	-	-	-	-
1_65637767_65648036	HERV-181	-	-	-	-	-	-	-	-		-	-	-	-	-	-	-	-	-	-	-	-	-	-	-	-	-	-	-	-	-	-	-	-	-	-	-	-	-		-	-	-	-	-	-	-	-	-
4_77392266_77400204	HERV-182	-	-	-	-	-	-	-	-		-	-	-	-	-	-	-	-	-	-	-	-	-	-	-	-	-	-	-	-	-	-	-	-	-	-	-	-	-		-	-	-	-	-	-	-	-	-
16_30541068_30546762	HERV-183	-	-	-	-	-	-	-	-		-	-	-	-	-	-	-	-	-	-	-	-	-	-	-	-	-	-	-	-	-	-	-	-	-	-	-	-	-		-	-	-	-	-	-	-	-	-
3_5691002_5699780	HERV-184	-	-	-	-	-	-	-	-		-	-	-	-	-	-	-	-	-	-	-	-	-	-	-	-	-	-	-	-	-	-	-	-	-	-	-	-	-		-	-	-	-	-	-	-	-	-
7_108669275_108676761	HERV-185	-	-	-	-	-	-	-	-		-	-	-	-	-	-	-	-	-	-	-	-	-	-	-	-	-	-	-	-	-	-	-	-	-	-	-	-	-		-	-	-	-	-	-	-	-	-
1_160716921_160725930	HERV-186	-	-	-	-	-	-	-	-		-	-	-	-	-	-	-	-	-	-	-	-	-	-	-	-	-	-	-	-	-	-	-	-	-	-	-	-	-		-	-	-	-	-	-	-	-	-
16_8833026_8836478	HERV-187	-	-	-	-	-	-	-	-		-	-	-	-	-	-	-	-	-	-	-	-	-	-	-	-	-	-	-	-	-	-	-	-	-	-	-	-	-		-	-	-	-	-	-	-	-	-
1_74740172_74745417	HERV-188	-	-	-	-	-	-	-	-		-	-	-	-	-	-	-	-	-	-	-	-	-	-	-	-	-	-	-	-	-	-	-	-	-	-	-	-	-		-	-	-	-	-	-	-	-	-
X_65130174_65134926	HERV-189	-	-	-	-	-	-	-	-		-	-	-	-	-	-	-	-	-	-	-	-	-	-	-	-	-	-	-	-	-	-	-	-	-	-	-	-	-		-	-	-	-	-	-	-	-	-
1_221965964_221971618	HERV-190	-	-	-	-	-	-	-	-		-	-	-	-	-	-	-	-	-	-	-	-	-	-	-	-	-	-	-	-	-	-	-	-	-	-	-	-	-		-	-	-	-	-	-	-	-	-
6_80109511_80113639	HERV-191	-	-	-	-	-	-	-	-		-	-	-	-	-	-	-	-	-	-	-	-	-	-	-	-	-	-	-	-	-	-	-	-	-	-	-	-	-		-	-	-	-	-	-	-	-	-
X_69697027_69703830	HERV-192	-	-	-	-	-	-	-	-		-	-	-	-	-	-	-	-	-	-	-	-	-	-	-	-	-	-	-	-	-	-	-	-	-	-	-	-	-		-	-	-	-	-	-	-	-	-
X_73801457_73809385	HERV-193	-	-	-	-	-	-	-	-		-	-	-	-	-	-	-	-	-	-	-	-	-	-	-	-	-	-	-	-	-	-	-	-	-	-	-	-	-		-	-	-	-	-	-	-	-	-
11_108200409_108203433	HERV-194	-	-	-	-	-	-	-	-		-	-	-	-	-	-	-	-	-	-	-	-	-	-	-	-	-	-	-	-	-	-	-	-	-	-	-	-	-		-	-	-	-	-	-	-	-	-
1_173376647_173386043	HERV-195	-	-	-	-	-	-	-	-		-	-	-	-	-	-	-	-	-	-	-	-	-	-	-	-	-	-	-	-	-	-	-	-	-	-	-	-	-		-	-	-	-	-	-	-	-	-
12_54942537_54948366	HERV-196	-	-	-	-	-	-	-	-		-	-	-	-	-	-	-	-	-	-	-	-	-	-	-	-	-	-	-	-	-	-	-	-	-	-	-	-	-		-	-	-	-	-	-	-	-	-
21_38224030_38229830	HERV-197	-	-	-	-	-	-	-	-		-	-	-	-	-	-	-	-	-	-	-	-	-	-	-	-	-	-	-	-	-	-	-	-	-	-	-	-	-		-	-	-	-	-	-	-	-	-
6_114997808_115004280	HERV-198	-	-	-	-	-	-	-	-		-	-	-	-	-	-	-	-	-	-	-	-	-	-	-	-	-	-	-	-	-	-	-	-	-	-	-	-	-		-	-	-	-	-	-	-	-	-
7_21500900_21508350	HERV-199	-	-	-	-	-	-	-	-		-	-	-	-	-	-	-	-	-	-	-	-	-	-	-	-	-	-	-	-	-	-	-	-	-	-	-	-	-		-	-	-	-	-	-	-	-	-
X_37465408_37473413	HERV-200	-	-	-	-	-	-	-	-		-	-	-	-	-	-	-	-	-	-	-	-	-	-	-	-	-	-	-	-	-	-	-	-	-	-	-	-	-		-	-	-	-	-	-	-	-	-
Y_7392325_7401043	HERV-201	-	-	-	-	-	-	-	-		-	-	-	-	-	-	-	-	-	-	-	-	-	-	-	-	-	-	-	-	-	-	-	-	-	-	-	-	-		-	-	-	-	-	-	-	-	-
8_127431700_127440906	HERV-202	-	-	-	-	-	-	-	-		-	-	-	-	-	-	-	-	-	-	-	-	-	-	-	-	-	-	-	-	-	-	-	-	-	-	-	-	-		-	-	-	-	-	-	-	-	-
1_229412495_229420609	HERV-203	-	-	-	-	-	-	-	-		-	-	-	-	-	-	-	-	-	-	-	-	-	-	-	-	-	-	-	-	-	-	-	-	-	-	-	-	-		-	-	-	-	-	-	-	-	-
1_41944842_41953816	HERV-204	-	-	-	-	-	-	-	-		-	-	-	-	-	-	-	-	-	-	-	-	-	-	-	-	-	-	-	-	-	-	-	-	-	-	-	-	-		-	-	-	-	-	-	-	-	-
2_63322226_63329541	HERV-205	-	-	-	-	-	-	-	-		-	-	-	-	-	-	-	-	-	-	-	-	-	-	-	-	-	-	-	-	-	-	-	-	-	-	-	-	-		-	-	-	-	-	-	-	-	-
11_73939028_73947458	HERV-206	-	-	-	-	-	-	-	-		-	-	-	-	-	-	-	-	-	-	-	-	-	-	-	-	-	-	-	-	-	-	-	-	-	-	-	-	-		-	-	-	-	-	-	-	-	-
1_173367994_173375971	HERV-207	-	-	-	-	-	-	-	-		-	-	-	-	-	-	-	-	-	-	-	-	-	-	-	-	-	-	-	-	-	-	-	-	-	-	-	-	-		-	-	-	-	-	-	-	-	-
12_131867697_131880952	HERV-208	-	-	-	-	-	-	-	-		-	-	-	-	-	-	-	-	-	-	-	-	-	-	-	-	-	-	-	-	-	-	-	-	-	-	-	-	-		-	-	-	-	-	-	-	-	-
[truncated: 42 more columns]

## Sheet: S3
Supplementary Table 3: WHA analysis for Figure 2. Results from the WHA analysis, showing positive HERV loci across selected groups. Positive results from the Control group have been filtered. These results were used to generate Figure 2 in the manuscript.
Create heatmap	Label for paper	S3-Flu1	S4-Flu2	S6-Flu3	S7-Flu4	S8-Flu5		1-144-01	5-030-01	5-041-01	5-044-01	5-193-01	1-019-01	1-113-01	5-010-01	5-130-01	5-154-01	6-001-01	6-023-01	6-020-01	5-089-01	6-025-01		P1-onlySepsis	P1-sepsis-ARDS	P2-onlySepsis	P2-sepsis-ARDS	P3-onlySepsis	P3-sepsis-ARDS	P4-onlySepsis
5_147715836_147734078	HERV-001	-	-	-	-	-		-	-	-	-	-	-	-	-	-	-	-	-	-	-	-		-	-	-	-	-	-	-
12_88173234_88183818	HERV-002	-	-	+	-	-		-	-	-	-	-	-	-	-	-	-	-	-	-	-	-		-	-	-	-	-	-	-
1_178141216_178143059	HERV-003	-	-	-	-	-		-	-	-	-	-	-	-	-	-	-	-	-	-	-	-		-	-	-	-	-	-	-
1_221947780_221958635	HERV-004	-	-	-	-	-		-	-	-	-	-	-	-	-	-	-	-	-	-	-	-		-	-	-	-	-	-	-
8_131820834_131826284	HERV-005	-	-	-	-	-		-	-	-	-	-	-	-	-	-	-	-	-	-	-	-		-	-	-	-	-	-	-
1_160687620_160690643	HERV-006	-	-	-	-	-		-	-	-	-	-	-	-	-	-	-	-	-	-	-	-		-	-	-	-	-	-	-
7_143105116_143110504	HERV-007	-	-	-	-	-		-	-	-	-	-	-	-	-	-	-	-	-	-	-	-		-	-	-	-	-	-	-
5_118948083_118952819	HERV-008	-	-	-	-	-		-	-	-	-	-	-	-	-	-	-	-	-	-	-	-		-	-	-	-	-	-	-
1_167317843_167323390	HERV-009	-	-	-	-	-		-	-	-	-	-	-	-	-	-	-	-	-	-	-	-		-	-	-	-	-	-	-
2_148253644_148259882	HERV-010	-	-	-	-	-		-	-	-	-	-	-	-	-	-	-	-	-	-	-	-		-	-	-	-	-	-	-
3_46046256_46054342	HERV-011	-	-	-	-	-		-	-	-	-	-	-	-	-	-	-	-	-	-	-	-		-	-	-	-	-	-	-
6_111130927_111141848	HERV-012	-	-	-	-	-		-	-	-	-	-	-	-	-	-	-	-	-	-	-	-		+	-	+	-	-	-	-
11_75039915_75047153	HERV-013	-	-	-	-	-		-	-	-	-	-	-	-	-	-	-	-	-	-	-	-		-	-	-	-	-	-	-
1_160690783_160700016	HERV-014	-	-	-	-	-		-	-	-	-	-	-	-	-	-	-	-	-	-	-	-		-	-	-	-	-	-	-
2_112039344_112044989	HERV-015	-	-	-	-	-		-	-	-	-	-	-	-	-	-	-	-	-	-	-	-		-	-	-	-	-	-	-
14_61114582_61121488	HERV-016	-	-	-	-	-		-	-	-	-	-	-	-	-	-	-	-	-	-	-	-		-	-	-	-	-	-	-
6_158296636_158303484	HERV-017	-	-	-	-	-		-	-	-	-	-	-	-	-	-	-	-	-	-	-	-		-	-	-	-	-	-	-
8_131740744_131747161	HERV-018	-	-	-	-	-		-	-	-	-	-	-	-	-	-	-	-	-	-	-	-		-	-	-	-	-	-	-
19_12022767_12025931	HERV-019	-	-	-	-	-		-	-	-	-	-	-	-	-	-	-	-	-	-	-	-		-	-	-	-	-	-	-
X_37451927_37461065	HERV-020	-	-	+	-	-		-	-	-	-	-	-	-	-	-	-	-	-	-	-	-		-	-	-	-	-	-	-
6_38616528_38624444	HERV-021	-	-	+	-	-		-	-	-	-	-	-	-	-	-	-	-	-	-	-	-		-	-	-	-	-	-	-
13_20678764_20685230	HERV-022	-	-	-	-	-		-	-	-	-	-	-	-	-	-	-	-	-	-	-	-		-	-	-	-	-	-	-
7_65403284_65422188	HERV-023	-	-	+	-	-		-	-	-	-	-	-	-	-	-	-	-	-	-	-	-		-	-	-	-	-	-	-
2_98752840_98762005	HERV-024	-	-	-	-	-		-	-	-	-	-	-	-	-	-	-	-	-	-	-	-		-	-	-	-	-	-	-
3_179055106_179062330	HERV-025	-	-	-	-	-		-	-	-	-	-	-	-	-	-	-	-	-	-	-	-		-	-	-	-	-	-	-
12_82368066_82374373	HERV-026	-	-	-	-	-		-	-	-	-	-	-	-	-	-	-	-	-	-	-	-		-	-	-	-	-	-	-
1_9086799_9096029	HERV-027	-	-	-	-	-		-	-	-	-	-	-	-	-	-	-	-	-	-	-	-		-	-	-	-	-	-	-
1_227618385_227631143	HERV-028	-	-	-	-	-		-	-	-	-	-	-	-	-	-	-	-	-	-	-	-		-	-	-	-	-	-	-
12_100159472_100166196	HERV-029	-	-	-	-	-		-	-	-	-	-	-	-	-	-	-	-	-	-	-	-		-	-	-	-	-	-	-
11_110396310_110409362	HERV-030	-	-	-	-	-		-	-	-	-	-	-	-	-	-	-	-	-	-	-	-		-	-	-	-	-	-	-
11_70209637_70220000	HERV-031	-	+	-	-	-		-	-	-	-	-	-	-	-	-	-	-	-	-	-	-		-	-	-	-	-	-	-
6_14294642_14302844	HERV-032	-	-	-	-	-		-	-	-	-	-	-	-	-	-	-	-	-	-	-	-		-	-	-	-	-	-	-
7_141751124_141756138	HERV-033	-	-	-	-	-		-	-	-	-	-	-	-	-	-	-	-	-	-	-	-		-	-	-	-	-	-	-
14_52164860_52172557	HERV-034	-	-	-	-	-		-	-	-	-	-	-	-	-	-	-	-	-	-	-	-		-	-	-	-	-	-	-
1_36330037_36337263	HERV-035	-	-	-	-	-		-	-	-	-	-	-	-	-	-	-	-	-	-	-	-		-	-	-	-	-	-	-
5_172397492_172401609	HERV-036	-	-	+	-	-		-	-	-	-	-	-	-	-	-	-	-	-	-	-	-		-	-	-	-	-	-	-
12_100633104_100648335	HERV-037	-	-	-	-	-		-	-	-	-	-	-	-	-	-	-	-	-	-	-	-		-	-	-	-	-	-	-
4_82473316_82483151	HERV-038	-	-	+	-	-		-	-	-	-	-	-	-	-	-	-	-	-	-	-	-		-	-	-	-	-	-	-
4_99013444_99021899	HERV-039	-	-	-	-	-		-	-	-	-	-	-	-	-	-	-	-	-	-	-	-		-	-	-	-	-	-	-
5_96164809_96172177	HERV-040	-	-	-	-	-		-	-	-	-	-	-	-	-	-	-	-	-	-	-	-		-	-	-	-	-	-	-
7_35696137_35697017	HERV-041	-	-	-	-	-		-	-	-	-	-	-	-	-	-	-	-	-	-	-	-		-	-	-	-	-	-	-
12_104824073_104828664	HERV-042	-	-	-	-	-		-	-	-	-	-	-	-	-	-	-	-	-	-	-	-		-	-	-	-	-	-	-
3_185014728_185019517	HERV-043	-	-	-	-	-		-	-	-	-	-	-	-	-	-	-	-	-	-	-	-		-	-	-	-	-	-	-
20_468632_472902	HERV-044	-	-	-	-	-		-	-	-	-	-	-	-	-	-	-	-	-	-	-	-		-	-	-	-	-	-	-
11_14524557_14527625	HERV-045	-	-	-	-	-		-	-	-	-	-	-	-	-	-	-	-	-	-	-	-		-	-	-	-	-	-	-
11_61093577_61099813	HERV-046	-	-	-	-	-		-	-	-	-	-	-	-	-	-	-	-	-	-	-	-		-	-	-	-	-	-	-
1_227589717_227596629	HERV-047	-	-	-	-	-		-	-	-	-	-	-	-	-	-	-	-	-	-	-	-		-	-	-	-	-	-	-
7_152040018_152043289	HERV-048	-	-	-	-	-		-	-	-	-	-	-	-	-	-	-	-	-	-	-	-		-	-	-	-	-	-	-
4_39539258_39544115	HERV-049	-	-	-	-	-		-	-	-	-	-	-	-	-	-	-	-	-	-	-	-		-	-	-	-	-	-	-
8_8127798_8133981	HERV-050	-	-	-	-	-		-	-	-	-	-	-	-	-	-	-	-	-	-	-	-		-	-	-	-	-	-	-
16_30096934_30104154	HERV-051	-	-	+	-	-		-	-	-	-	-	-	-	-	-	-	-	-	-	-	-		-	-	-	-	-	-	-
4_191761_197074	HERV-052	-	-	-	-	-		-	-	-	-	-	-	-	-	-	-	-	-	-	-	-		-	-	-	-	-	-	-
12_11462167_11468020	HERV-053	-	-	-	-	-		-	-	-	-	-	-	-	-	-	-	-	-	-	-	-		-	-	-	-	-	-	-
13_102669279_102672426	HERV-054	-	-	-	-	-		-	-	-	-	-	-	-	-	-	-	-	-	-	-	-		-	-	-	-	-	-	-
19_47392828_47398771	HERV-055	-	-	-	-	-		-	-	-	-	-	-	-	-	-	-	-	-	-	-	-		-	-	-	-	-	-	-
6_26288073_26296131	HERV-056	-	-	-	-	-		-	-	-	-	-	-	-	-	-	-	-	-	-	-	-		-	-	-	-	-	-	-
X_64842538_64850853	HERV-057	-	-	-	-	-		-	-	-	-	-	-	-	-	-	-	-	-	-	-	-		-	-	-	-	-	-	-
11_95609667_95615594	HERV-058	-	-	-	-	-		-	-	-	-	-	-	-	-	-	-	-	-	-	-	-		-	-	-	-	-	-	-
14_71124206_71131040	HERV-059	-	-	-	-	-		-	-	-	-	-	-	-	-	-	-	-	-	-	-	-		-	-	-	-	-	-	-
19_42446146_42453306	HERV-060	-	-	-	-	-		-	-	-	-	-	-	-	-	-	-	-	-	-	-	-		-	-	-	-	-	-	-
8_23416107_23422118	HERV-061	-	-	-	-	-		-	-	-	-	-	-	-	-	-	-	-	-	-	-	-		-	-	-	-	-	-	-
2_73687663_73699895	HERV-062	-	-	-	-	-		-	-	-	-	-	-	-	-	-	-	-	-	-	-	+		-	-	-	-	-	-	-
6_47634876_47647929	HERV-063	-	-	-	-	-		-	-	-	-	-	-	-	-	-	+	-	-	-	-	-		-	-	-	-	-	-	-
5_175991929_176006067	HERV-064	-	-	-	-	-		-	-	+	-	-	-	-	-	-	-	-	-	-	-	-		-	-	-	-	-	-	-
11_95934453_95943860	HERV-065	-	-	-	+	-		-	-	-	-	-	-	-	-	-	-	-	-	-	-	-		-	-	-	-	-	-	-
10_90807287_90814529	HERV-066	-	-	-	+	-		-	-	-	-	-	-	-	-	-	-	-	-	-	-	-		-	-	-	-	-	-	-
12_8556765_8562284	HERV-067	-	-	+	-	-		-	-	-	-	-	-	-	-	-	-	-	-	-	-	-		-	-	-	-	-	-	-
7_87322847_87330901	HERV-068	-	-	+	-	-		-	-	-	-	-	-	-	-	-	-	-	-	-	-	-		-	+	-	-	-	-	+
12_66281496_66290831	HERV-069	-	-	+	-	-		-	-	-	-	-	-	-	-	-	-	-	-	-	-	-		-	-	-	-	-	-	-
X_16038039_16051365	HERV-070	-	-	+	-	-		-	-	-	-	-	-	-	-	-	-	-	-	-	-	-		-	-	-	-	-	-	-
3_93938045_93955754	HERV-071	-	-	+	-	-		-	-	-	-	-	-	-	-	-	-	-	-	-	-	-		-	-	-	-	-	-	-
1_150650451_150657785	HERV-072	-	-	+	-	-		-	-	-	-	-	-	-	-	-	-	-	-	-	-	-		-	-	-	-	-	-	-
4_8482382_8488709	HERV-073	-	-	+	-	-		-	-	-	-	-	-	-	-	-	-	-	-	-	-	-		-	-	-	-	-	-	-
22_19936445_19938701	HERV-074	-	-	+	-	-		-	-	-	-	-	-	-	-	-	-	-	-	-	-	-		-	-	-	-	-	-	-
4_69825834_69831487	HERV-075	-	-	+	-	-		-	-	-	-	-	-	-	-	-	-	-	-	-	-	-		-	-	-	-	-	-	-
6_137717275_137724946	HERV-076	+	-	-	-	-		-	-	-	-	-	-	-	-	-	-	-	-	-	-	-		-	-	-	-	-	-	-
2_151309244_151313819	HERV-077	+	-	-	-	-		-	-	-	-	-	-	-	-	-	-	-	-	-	-	-		-	-	-	-	-	-	-
1_247286261_247291931	HERV-078	-	-	-	-	-		-	-	-	-	-	-	-	-	-	-	-	-	-	-	-		-	-	-	-	-	-	-
5_126838561_126845494	HERV-079	-	-	-	-	-		-	-	-	-	-	-	-	-	-	-	-	-	-	-	-		-	-	-	-	-	-	-
6_110917872_110928127	HERV-080	-	-	-	-	-		-	-	-	-	-	-	-	-	-	-	-	-	-	-	-		-	-	-	-	-	-	-
14_59443911_59453014	HERV-081	-	-	-	-	-		-	-	-	-	-	-	-	-	-	-	-	-	-	-	-		-	-	-	-	-	-	-
14_102234172_102245769	HERV-082	-	-	-	-	-		-	-	-	-	-	-	-	-	-	-	-	-	-	-	-		-	-	-	-	-	-	-
12_64130613_64136206	HERV-083	-	-	-	-	-		-	-	-	-	-	-	-	-	-	-	-	-	-	-	-		-	-	-	-	-	-	-
19_9709655_9722342	HERV-084	-	-	-	-	-		-	-	-	-	-	-	-	-	-	-	-	-	-	-	-		-	-	-	-	-	-	-
9_133076136_133085152	HERV-085	-	-	-	-	-		-	-	-	-	-	-	-	-	-	-	-	-	-	-	-		-	-	-	-	-	-	-
11_122824427_122834651	HERV-086	-	-	-	-	-		-	-	-	-	-	-	-	-	-	-	-	-	-	-	-		-	-	-	-	-	-	-
Y_13252526_13259365	HERV-087	-	-	-	-	-		-	-	-	-	-	-	-	-	-	-	-	-	-	-	-		-	-	-	-	-	-	-
4_106110153_106115653	HERV-088	-	-	-	-	-		-	-	-	-	-	-	-	-	-	-	-	-	-	-	-		-	-	-	-	-	-	-
6_29875649_29881048	HERV-089	-	-	-	-	-		-	-	-	-	-	-	-	-	-	-	-	-	-	-	-		-	-	-	-	-	-	-
1_86339776_86344673	HERV-090	-	-	-	-	-		-	-	-	-	-	-	-	-	-	-	-	-	-	-	-		-	-	-	-	-	-	-
11_4495394_4498723	HERV-091	-	-	-	-	-		-	-	-	-	-	-	-	-	-	-	-	-	-	-	-		-	-	-	-	-	-	-
16_10419373_10424167	HERV-092	-	-	-	-	-		-	-	-	-	-	-	-	-	-	-	-	-	-	-	-		-	-	-	-	-	-	-
19_6572630_6577889	HERV-093	-	-	-	-	-		-	-	-	-	-	-	-	-	-	-	-	-	-	-	-		-	-	-	-	-	-	-
6_88662250_88670881	HERV-094	-	-	-	-	-		-	-	-	-	-	-	-	-	-	-	-	-	-	-	-		-	-	-	-	-	-	-
9_35003407_35011008	HERV-095	-	-	-	-	-		-	-	-	-	-	-	-	-	-	-	-	-	-	-	-		-	-	+	-	-	-	-
1_46380899_46391052	HERV-096	-	-	-	-	-		-	-	-	-	-	-	-	-	-	-	-	-	-	-	-		-	-	+	-	-	-	-
16_72064268_72073376	HERV-097	-	-	-	-	-		-	-	-	-	-	-	-	-	-	-	-	-	-	-	-		-	+	-	-	-	-	-
X_37478341_37484837	HERV-098	-	-	-	-	-		-	-	-	-	-	-	-	-	-	-	-	-	-	-	-		-	-	-	-	-	-	-
1_155622388_155626664	HERV-099	-	-	-	-	-		-	-	-	-	-	-	-	-	-	-	-	-	-	-	-		-	-	-	-	-	-	-
4_78713533_78719721	HERV-100	-	-	-	-	-		-	-	-	-	-	-	-	-	-	-	-	-	-	-	-		-	-	-	-	-	-	-
6_88404564_88419780	HERV-101	-	-	-	-	-		-	-	-	-	-	-	-	-	-	-	-	-	-	-	-		-	-	-	-	-	-	-
3_14225210_14230183	HERV-102	-	-	-	-	-		-	-	-	-	-	-	-	-	-	-	-	-	-	-	-		-	-	-	-	-	-	-
19_52408080_52414733	HERV-103	-	-	-	-	-		-	-	-	-	-	-	-	-	-	-	-	-	-	-	-		-	-	-	-	-	-	-
4_37545756_37552478	HERV-104	-	-	-	-	-		-	-	-	-	-	-	-	-	-	-	-	-	-	-	-		-	-	-	-	-	-	-
6_119764797_119771994	HERV-105	-	-	-	-	-		-	-	-	-	-	-	-	-	-	-	-	-	-	-	-		-	-	-	-	-	-	-
19_47047397_47055397	HERV-106	-	-	-	-	-		-	-	-	-	-	-	-	-	-	-	-	-	-	-	-		-	-	-	-	-	-	-
X_107052129_107054871	HERV-107	-	-	-	-	-		-	-	-	-	-	-	-	-	-	-	-	-	-	-	-		-	-	-	-	-	-	-
9_112391940_112399397	HERV-108	-	-	-	-	-		-	-	-	-	-	-	-	-	-	-	-	-	-	-	-		-	-	-	-	-	-	-
20_1728520_1733344	HERV-109	-	-	-	-	-		-	-	-	-	-	-	-	-	-	-	-	-	-	-	-		-	-	-	-	-	-	-
2_8893541_8903195	HERV-110	-	-	-	-	-		-	-	-	-	-	-	-	-	-	-	-	-	-	-	-		-	-	-	-	-	-	-
4_138927813_138934855	HERV-111	-	-	-	-	-		-	-	-	-	-	-	-	-	-	-	-	-	-	-	-		-	-	-	-	-	-	-
5_82969107_82975992	HERV-112	-	-	-	-	-		-	-	-	-	-	-	-	-	-	-	-	-	-	-	-		-	-	-	-	-	-	-
9_21922275_21931725	HERV-113	-	-	-	-	-		-	-	-	-	-	-	-	-	-	-	-	-	-	-	-		-	-	-	-	-	-	-
6_106228135_106235814	HERV-114	-	-	-	-	-		-	-	-	-	-	-	-	-	-	-	-	-	-	-	-		-	-	-	-	-	-	-
5_154878589_154886115	HERV-115	-	-	-	-	-		-	-	-	-	-	-	-	-	-	-	-	-	-	-	-		-	-	-	-	-	-	-
3_149752187_149761298	HERV-116	-	-	-	-	-		-	-	-	-	-	-	-	-	-	-	-	-	-	-	-		-	-	-	-	-	-	-
1_70366861_70372373	HERV-117	-	-	-	-	-		-	-	-	-	-	-	-	-	-	-	-	-	-	-	-		-	-	-	-	-	-	-
1_172795696_172812639	HERV-118	-	-	-	-	-		-	-	-	-	-	-	-	-	-	-	-	-	-	-	-		-	-	-	-	-	-	-
14_80464409_80472959	HERV-119	-	-	-	-	-		-	-	-	-	-	-	-	-	-	-	-	-	-	-	-		-	-	-	-	-	-	-
16_18990800_18997310	HERV-120	-	-	-	-	-		-	-	-	-	-	-	-	-	-	-	-	-	-	-	-		-	-	-	-	-	-	-
3_118842461_118852150	HERV-121	-	-	-	-	-		-	-	-	-	-	-	-	-	-	-	-	-	-	-	-		-	-	-	-	-	-	-
3_46329667_46332857	HERV-122	-	-	-	-	-		-	-	-	-	-	-	-	-	-	-	-	-	-	-	-		-	-	-	-	-	-	-
4_160662406_160671794	HERV-123	-	-	-	-	-		-	-	-	-	-	-	-	-	-	-	-	-	-	-	-		-	-	-	-	-	-	-
4_163093169_163103788	HERV-124	-	-	-	-	-		-	-	-	-	-	-	-	-	-	-	-	-	-	-	-		-	-	-	-	-	-	-
7_139001241_139007031	HERV-125	-	-	-	-	-		-	-	-	-	-	-	-	-	-	-	-	-	-	-	-		-	-	-	-	-	-	-
7_22913413_22917709	HERV-126	-	-	-	-	-		-	-	-	-	-	-	-	-	-	-	-	-	-	-	-		-	-	-	-	-	-	-
8_65120222_65133148	HERV-127	-	-	-	-	-		-	-	-	-	-	-	-	-	-	-	-	-	-	-	-		-	-	-	-	-	-	-
X_108139440_108148433	HERV-128	-	-	-	-	-		-	-	-	-	-	-	-	-	-	-	-	-	-	-	-		-	-	-	-	-	-	-
1_205890690_205905299	HERV-129	-	-	-	-	-		-	-	-	-	-	-	-	-	-	-	-	-	-	-	-		-	-	-	-	-	-	-
19_36255755_36265235	HERV-130	-	-	-	-	-		-	-	-	-	-	-	-	-	-	-	-	-	-	-	-		-	-	-	-	-	-	-
2_108523884_108531469	HERV-131	-	-	-	-	-		-	-	-	-	-	-	-	-	-	-	-	-	-	-	-		-	-	-	-	-	-	-
3_112413019_112423381	HERV-132	-	-	-	-	-		-	-	-	-	-	-	-	-	-	-	-	-	-	-	-		-	-	-	-	-	-	-
7_102970587_102983136	HERV-133	-	-	-	-	-		-	-	-	-	-	-	-	-	-	-	-	-	-	-	-		-	-	-	-	-	-	-
Y_19079936_19087497	HERV-134	-	-	-	-	-		-	-	-	-	-	-	-	-	-	-	-	-	-	-	-		-	-	-	-	-	-	-
Y_21020987_21028812	HERV-135	-	-	-	-	-		-	-	-	-	-	-	-	-	-	-	-	-	-	-	-		-	-	-	-	-	-	-
12_8787063_8796436	HERV-136	-	-	-	-	-		-	-	-	-	-	-	-	-	-	-	-	-	-	-	-		-	-	-	-	-	-	-
15_51357586_51367580	HERV-137	-	-	-	-	-		-	-	-	-	-	-	-	-	-	-	-	-	-	-	-		-	-	-	-	-	-	-
7_138556757_138566149	HERV-138	-	-	-	-	-		-	-	-	-	-	-	-	-	-	-	-	-	-	-	-		-	-	-	-	-	-	-
6_2310408_2317792	HERV-139	-	-	-	-	-		-	-	-	-	-	-	-	-	-	-	-	-	-	-	-		-	-	-	-	-	-	-
3_20269428_20281828	HERV-140	-	-	-	-	-		-	-	-	-	-	-	-	-	-	-	-	-	-	-	-		-	-	-	-	-	-	-
12_29135981_29140551	HERV-141	-	-	-	-	-		-	-	-	-	-	-	-	-	-	-	-	-	-	-	-		-	-	-	-	-	-	-
X_47285390_47294133	HERV-142	-	-	-	-	-		-	-	-	-	-	-	-	-	-	-	-	-	-	-	-		-	-	-	-	-	-	-
1_186512485_186523752	HERV-143	-	-	-	-	-		-	-	-	-	-	-	-	-	-	-	-	-	-	-	-		-	-	-	-	-	-	-
19_8379292_8386644	HERV-144	-	-	-	-	-		-	-	-	-	-	-	-	-	-	-	-	-	-	-	-		-	-	-	-	-	-	-
15_50867392_50875568	HERV-145	-	-	-	-	-		-	-	-	-	-	-	-	-	-	-	-	-	-	-	-		-	-	-	-	-	-	-
2_186431385_186438154	HERV-146	-	-	-	-	-		-	-	-	-	-	-	-	-	-	-	-	-	-	-	-		-	-	-	-	-	-	-
21_32660558_32664759	HERV-147	-	-	-	-	-		-	-	-	-	-	-	-	-	-	-	-	-	-	-	-		-	-	-	-	-	-	-
8_63143704_63154359	HERV-148	-	-	-	-	-		-	-	-	-	-	-	-	-	-	-	-	-	-	-	-		-	-	-	-	-	-	-
5_112524092_112532633	HERV-149	-	-	-	-	-		-	-	-	-	-	-	-	-	-	-	-	-	-	-	-		-	-	-	-	-	-	-
7_99723171_99729894	HERV-150	-	-	-	-	-		-	-	-	-	-	-	-	-	-	-	-	-	-	-	-		-	-	-	-	-	-	-
11_83442171_83448534	HERV-151	-	-	-	-	-		-	-	-	-	-	-	-	-	-	-	-	-	-	-	-		-	-	-	-	-	-	-
4_25238664_25247155	HERV-152	-	-	-	-	-		-	-	-	-	-	-	-	-	-	-	-	-	-	-	-		-	-	-	-	-	-	-
2_217590844_217592765	HERV-153	-	-	-	-	-		-	-	-	-	-	-	-	-	-	-	-	-	-	-	-		-	-	-	-	-	-	-
8_64764925_64777239	HERV-154	-	-	-	-	-		-	-	-	-	-	-	-	-	-	-	-	-	-	-	-		-	-	-	-	-	-	-
6_166891078_166898253	HERV-155	-	-	-	-	-		-	-	-	-	-	-	-	-	-	-	-	-	-	-	-		-	-	-	-	-	-	-
7_97948902_97960343	HERV-156	-	-	-	-	-		-	-	-	-	-	-	-	-	-	-	-	-	-	-	-		-	-	-	-	-	-	-
X_47866274_47875865	HERV-157	-	-	-	-	-		-	-	-	-	-	-	-	-	-	-	-	-	-	-	-		-	-	-	-	-	-	-
19_57513038_57518511	HERV-158	-	-	-	-	-		-	-	-	-	-	-	-	-	-	-	-	-	-	-	-		-	-	-	-	-	-	-
5_32548454_32560424	HERV-159	-	-	-	-	-		-	-	-	-	-	-	-	-	-	-	-	-	-	-	-		-	-	-	-	-	-	-
4_143177945_143180459	HERV-160	-	-	-	-	-		-	-	-	-	-	-	-	-	-	-	-	-	-	-	-		-	-	-	-	-	-	-
14_50544971_50554903	HERV-161	-	-	-	-	-		-	-	-	-	-	-	-	-	-	-	-	-	-	-	-		-	-	-	-	-	-	-
X_40793645_40806487	HERV-162	-	-	-	-	-		-	-	-	-	-	-	-	-	-	-	-	-	-	-	-		-	-	-	-	-	-	-
12_50902474_50913367	HERV-163	-	-	-	-	-		-	-	-	-	-	-	-	-	-	-	-	-	-	-	-		-	-	-	-	-	-	-
2_202498631_202504187	HERV-164	-	-	-	-	-		-	-	-	-	-	-	-	-	-	-	-	-	-	-	-		-	-	-	-	-	-	-
4_176344476_176348812	HERV-165	-	-	-	-	-		-	-	-	-	-	-	-	-	-	-	-	-	-	-	-		-	-	-	-	-	-	-
5_122616934_122624322	HERV-166	-	-	-	-	-		-	-	-	-	-	-	-	-	-	-	-	-	-	-	-		-	-	-	-	-	-	-
6_114010995_114018008	HERV-167	-	-	-	-	-		-	-	-	-	-	-	-	-	-	-	-	-	-	-	-		-	-	-	-	-	-	-
1_225791234_225801134	HERV-168	-	-	-	-	-		-	-	-	-	-	-	-	-	-	-	-	-	-	-	-		-	-	-	-	-	-	-
16_31763216_31769515	HERV-169	-	-	-	-	-		-	-	-	-	-	-	-	-	-	-	-	-	-	-	-		-	-	-	-	-	-	-
2_215922302_215930906	HERV-170	-	-	-	-	-		-	-	-	-	-	-	-	-	-	-	-	-	-	-	-		-	-	-	-	-	-	-
2_222433748_222441169	HERV-171	-	-	-	-	-		-	-	-	-	-	-	-	-	-	-	-	-	-	-	-		-	-	-	-	-	-	-
4_101899963_101906852	HERV-172	-	-	-	-	-		-	-	-	-	-	-	-	-	-	-	-	-	-	-	-		-	-	-	-	-	-	-
5_72926261_72936085	HERV-173	-	-	-	-	-		-	-	-	-	-	-	-	-	-	-	-	-	-	-	-		-	-	-	-	-	-	-
8_72096359_72104776	HERV-174	-	-	-	-	-		-	-	-	-	-	-	-	-	-	-	-	-	-	-	-		-	-	-	-	-	-	-
X_71264575_71272620	HERV-175	-	-	-	-	-		-	-	-	-	-	-	-	-	-	-	-	-	-	-	-		-	-	-	-	-	-	-
X_73527957_73536417	HERV-176	-	-	-	-	-		-	-	-	-	-	-	-	-	-	-	-	-	-	-	-		-	-	-	-	-	-	-
19_51396763_51402961	HERV-177	-	-	-	-	-		-	-	-	-	-	-	-	-	-	-	-	-	-	-	-		-	-	-	-	-	-	-
5_88176769_88177883	HERV-178	-	-	-	-	-		-	-	-	-	-	-	-	-	-	-	-	-	-	-	-		-	-	-	-	-	-	-
19_56494761_56501703	HERV-179	-	-	-	-	-		-	-	-	-	-	-	-	-	-	-	-	-	-	-	-		-	-	-	-	-	-	-
7_12589988_12596310	HERV-180	-	-	-	-	-		-	-	-	-	-	-	-	-	-	-	-	-	-	-	-		-	-	-	-	-	-	-
1_65637767_65648036	HERV-181	-	-	-	-	-		-	-	-	-	-	-	-	-	-	-	-	-	-	-	-		-	-	-	-	-	-	-
4_77392266_77400204	HERV-182	-	-	-	-	-		-	-	-	-	-	-	-	-	-	-	-	-	-	-	-		-	-	-	-	-	-	-
16_30541068_30546762	HERV-183	-	-	-	-	-		-	-	-	-	-	-	-	-	-	-	-	-	-	-	-		-	-	-	-	-	-	-
3_5691002_5699780	HERV-184	-	-	-	-	-		-	-	-	-	-	-	-	-	-	-	-	-	-	-	-		-	-	-	-	-	-	-
7_108669275_108676761	HERV-185	-	-	-	-	-		-	-	-	-	-	-	-	-	-	-	-	-	-	-	-		-	-	-	-	-	-	-
1_160716921_160725930	HERV-186	-	-	-	-	-		-	-	-	-	-	-	-	-	-	-	-	-	-	-	-		-	-	-	-	-	-	-
16_8833026_8836478	HERV-187	-	-	-	-	-		-	-	-	-	-	-	-	-	-	-	-	-	-	-	-		-	-	-	-	-	-	-
1_74740172_74745417	HERV-188	-	-	-	-	-		-	-	-	-	-	-	-	-	-	-	-	-	-	-	-		-	-	-	-	-	-	-
X_65130174_65134926	HERV-189	-	-	-	-	-		-	-	-	-	-	-	-	-	-	-	-	-	-	-	-		-	-	-	-	-	-	-
1_221965964_221971618	HERV-190	-	-	-	-	-		-	-	-	-	-	-	-	-	-	-	-	-	-	-	-		-	-	-	-	-	-	-
6_80109511_80113639	HERV-191	-	-	-	-	-		-	-	-	-	-	-	-	-	-	-	-	-	-	-	-		-	-	-	-	-	-	-
X_69697027_69703830	HERV-192	-	-	-	-	-		-	-	-	-	-	-	-	-	-	-	-	-	-	-	-		-	-	-	-	-	-	-
X_73801457_73809385	HERV-193	-	-	-	-	-		-	-	-	-	-	-	-	-	-	-	-	-	-	-	-		-	-	-	-	-	-	-
11_108200409_108203433	HERV-194	-	-	-	-	-		-	-	-	-	-	-	-	-	-	-	-	-	-	-	-		-	-	-	-	-	-	-
1_173376647_173386043	HERV-195	-	-	-	-	-		-	-	-	-	-	-	-	-	-	-	-	-	-	-	-		-	-	-	-	-	-	-
12_54942537_54948366	HERV-196	-	-	-	-	-		-	-	-	-	-	-	-	-	-	-	-	-	-	-	-		-	-	-	-	-	-	-
21_38224030_38229830	HERV-197	-	-	-	-	-		-	-	-	-	-	-	-	-	-	-	-	-	-	-	-		-	-	-	-	-	-	-
6_114997808_115004280	HERV-198	-	-	-	-	-		-	-	-	-	-	-	-	-	-	-	-	-	-	-	-		-	-	-	-	-	-	-
7_21500900_21508350	HERV-199	-	-	-	-	-		-	-	-	-	-	-	-	-	-	-	-	-	-	-	-		-	-	-	-	-	-	-
X_37465408_37473413	HERV-200	-	-	-	-	-		-	-	-	-	-	-	-	-	-	-	-	-	-	-	-		-	-	-	-	-	-	-
Y_7392325_7401043	HERV-201	-	-	-	-	-		-	-	-	-	-	-	-	-	-	-	-	-	-	-	-		-	-	-	-	-	-	-
8_127431700_127440906	HERV-202	-	-	-	-	-		-	-	-	-	-	-	-	-	-	-	-	-	-	-	-		-	-	-	-	-	-	-
1_229412495_229420609	HERV-203	-	-	-	-	-		-	-	-	-	-	-	-	-	-	-	-	-	-	-	-		-	-	-	-	-	-	-
1_41944842_41953816	HERV-204	-	-	-	-	-		-	-	-	-	-	-	-	-	-	-	-	-	-	-	-		-	-	-	-	-	-	-
2_63322226_63329541	HERV-205	-	-	-	-	-		-	-	-	-	-	-	-	-	-	-	-	-	-	-	-		-	-	-	-	-	-	-
11_73939028_73947458	HERV-206	-	-	-	-	-		-	-	-	-	-	-	-	-	-	-	-	-	-	-	-		-	-	-	-	-	-	-
1_173367994_173375971	HERV-207	-	-	-	-	-		-	-	-	-	-	-	-	-	-	-	-	-	-	-	-		-	-	-	-	-	-	-
12_131867697_131880952	HERV-208	-	-	-	-	-		-	-	-	-	-	-	-	-	-	-	-	-	-	-	-		-	-	-	-	-	-	-

## Sheet: S4
Supplementary Table 4: WHA analysis for Figure 3. Results from the WHA analysis, showing positive HERV loci across selected groups. Positive results from the Control group have been filtered. These results were used to generate Figure 3 in the manuscript.
Create heatmap	Label for paper	Male-D00	Male-D05	Male-D12	Male-D28	Male-D60		S01-P0	S01-P1	S01-P2	S01-P3	S01-P4	S02-P0	S02-P1	S02-P2	S02-P3	P02-P4	S03-P0	S03-P1	S03-P2	S03-P3	S03-P4	S04-P0	S04-P1	S04-P2	S04-P3	S04-P4	S05-P0	S05-P1	S05-P2	S05-P3	S05-P4	S06-P0	S06-P1	S06-P3
5_147715836_147734078	HERV-001	-	-	-	-	-		-	-	-	-	-	-	-	-	-	-	-	-	-	-	-	-	-	-	-	-	-	-	-	-	-	-	-	-
12_88173234_88183818	HERV-002	-	-	-	-	-		-	-	-	-	-	-	-	-	-	-	-	-	-	-	-	-	-	-	-	-	-	-	-	-	-	-	-	-
1_178141216_178143059	HERV-003	-	-	-	-	-		-	-	-	-	-	-	-	-	-	-	-	-	-	-	-	-	-	-	-	-	-	-	-	-	-	-	-	-
1_221947780_221958635	HERV-004	-	-	-	-	-		-	-	-	-	-	-	-	-	-	-	-	-	-	-	-	-	-	-	-	-	-	-	-	-	-	-	-	-
8_131820834_131826284	HERV-005	-	-	-	-	-		-	-	-	-	-	-	-	-	-	-	-	-	-	-	-	-	-	-	-	-	-	-	-	-	-	-	-	-
1_160687620_160690643	HERV-006	-	-	-	-	-		-	-	-	-	-	-	-	-	-	-	-	-	-	-	-	-	-	-	-	-	-	-	-	-	-	-	-	-
7_143105116_143110504	HERV-007	-	-	-	-	-		-	-	-	-	-	-	-	-	-	-	-	-	-	-	-	-	-	-	-	-	-	-	-	-	-	-	-	-
5_118948083_118952819	HERV-008	-	-	-	-	-		-	-	-	-	-	-	-	-	-	-	-	-	-	-	-	-	-	-	-	-	-	-	-	-	-	-	+	-
1_167317843_167323390	HERV-009	-	-	-	-	-		-	-	-	-	-	-	-	-	-	-	-	-	-	-	-	-	-	-	-	-	-	-	-	-	-	-	-	-
2_148253644_148259882	HERV-010	-	-	-	-	-		-	-	-	-	-	-	-	-	-	+	-	-	-	-	-	-	-	-	-	-	-	-	-	-	-	-	-	-
3_46046256_46054342	HERV-011	-	-	-	-	-		-	-	-	-	-	-	-	-	-	-	-	-	-	-	-	-	-	-	-	-	-	-	-	-	-	-	-	-
6_111130927_111141848	HERV-012	-	-	-	-	-		-	-	-	-	-	-	-	-	-	-	-	-	-	-	-	-	-	-	-	-	-	-	-	-	-	-	-	-
11_75039915_75047153	HERV-013	-	-	-	-	-		-	-	-	-	-	-	-	-	-	-	-	-	-	-	-	-	-	-	-	-	-	-	-	-	-	-	-	-
1_160690783_160700016	HERV-014	-	-	-	-	-		-	-	-	-	-	-	-	-	-	-	-	-	-	-	-	-	-	-	-	-	-	-	-	-	-	-	-	-
2_112039344_112044989	HERV-015	-	+	-	-	-		-	-	-	-	-	-	-	-	-	-	-	-	-	-	-	-	-	-	-	-	-	-	-	-	-	-	-	-
14_61114582_61121488	HERV-016	-	-	-	-	-		-	-	-	-	-	-	-	-	-	-	-	-	-	-	-	-	-	-	-	-	-	-	-	-	-	-	-	-
6_158296636_158303484	HERV-017	-	-	-	-	-		-	-	-	-	-	-	-	-	-	+	-	-	-	-	-	+	+	-	-	-	-	-	-	-	-	-	-	-
8_131740744_131747161	HERV-018	-	-	-	-	-		-	-	-	-	-	-	-	-	-	-	-	-	-	-	-	-	-	-	-	-	-	-	-	-	-	-	-	-
19_12022767_12025931	HERV-019	-	-	-	-	-		-	-	-	-	-	-	-	-	-	-	-	-	-	-	-	-	-	-	-	-	-	-	-	-	-	-	-	-
X_37451927_37461065	HERV-020	-	-	-	-	-		-	-	-	-	-	-	-	-	-	-	-	-	-	-	-	-	-	-	-	-	-	-	-	-	-	-	-	-
6_38616528_38624444	HERV-021	-	-	-	-	-		+	+	-	-	-	-	-	-	-	+	-	-	-	-	-	+	+	-	-	+	-	-	-	-	-	-	-	-
13_20678764_20685230	HERV-022	-	-	-	-	-		-	-	-	-	-	-	-	-	-	-	-	-	-	-	-	-	-	-	-	-	-	-	-	-	-	-	-	-
7_65403284_65422188	HERV-023	-	-	-	-	-		-	-	-	-	-	-	-	-	-	-	-	-	-	-	-	-	-	-	-	-	-	-	-	-	-	-	-	-
2_98752840_98762005	HERV-024	-	-	-	-	-		-	-	-	-	-	-	-	-	-	-	-	-	-	-	-	-	-	-	-	-	-	-	-	-	-	-	-	-
3_179055106_179062330	HERV-025	-	-	-	-	-		-	-	-	-	-	-	-	-	-	-	-	-	-	-	-	-	-	-	-	-	-	-	-	-	-	-	-	-
12_82368066_82374373	HERV-026	-	-	-	-	-		-	-	-	-	-	-	-	-	-	-	-	-	-	-	-	-	-	-	-	-	-	-	-	-	-	-	+	-
1_9086799_9096029	HERV-027	-	-	-	-	-		-	-	-	-	-	-	-	-	-	-	-	-	-	-	-	-	-	-	-	-	-	-	-	-	-	-	-	-
1_227618385_227631143	HERV-028	-	-	-	-	-		-	-	-	-	-	-	-	-	-	-	-	-	-	-	-	-	-	-	-	-	-	-	-	-	-	-	-	-
12_100159472_100166196	HERV-029	-	-	-	-	-		-	-	-	-	-	-	-	-	-	-	-	-	-	-	-	-	-	-	-	-	-	-	-	-	-	-	-	-
11_110396310_110409362	HERV-030	-	-	-	-	-		-	-	-	-	-	-	-	-	-	-	-	-	-	-	-	-	-	-	-	-	-	-	-	-	-	-	-	-
11_70209637_70220000	HERV-031	-	-	-	-	-		-	-	-	-	-	-	-	-	-	-	-	-	-	-	-	-	-	-	-	-	-	-	-	-	-	-	-	-
6_14294642_14302844	HERV-032	-	-	-	-	-		-	-	-	-	-	-	-	-	-	-	-	-	-	-	-	-	-	-	-	-	-	-	-	-	-	-	-	-
7_141751124_141756138	HERV-033	-	-	-	-	-		-	-	-	-	-	-	-	-	-	-	-	-	-	-	-	-	-	-	-	-	-	-	-	-	-	-	-	-
14_52164860_52172557	HERV-034	-	-	-	-	-		-	-	-	-	-	-	-	-	-	-	-	-	-	-	-	-	-	-	-	-	-	-	-	-	-	-	-	-
1_36330037_36337263	HERV-035	-	-	-	-	-		-	-	-	-	-	-	-	-	-	-	-	-	-	-	-	-	-	-	-	-	-	-	-	-	-	-	-	-
5_172397492_172401609	HERV-036	-	-	-	-	-		-	-	-	-	-	-	-	-	-	-	-	-	-	-	-	-	-	-	-	-	-	-	-	-	-	-	-	-
12_100633104_100648335	HERV-037	-	-	-	-	-		-	-	-	-	-	-	-	-	-	-	-	-	-	-	-	-	-	-	-	-	-	-	-	-	-	-	-	-
4_82473316_82483151	HERV-038	-	-	-	-	-		-	-	-	-	-	-	-	-	-	-	-	-	-	-	-	-	-	-	-	-	-	-	-	-	-	-	-	-
4_99013444_99021899	HERV-039	-	-	-	-	-		-	-	-	-	-	-	-	-	-	-	-	-	-	-	-	-	-	-	-	-	-	-	-	-	-	-	-	-
5_96164809_96172177	HERV-040	-	-	-	-	-		-	-	-	-	-	-	-	-	-	-	-	-	-	-	-	-	-	-	-	-	-	-	-	-	-	-	-	-
7_35696137_35697017	HERV-041	-	-	-	-	-		+	-	-	-	-	-	-	-	-	-	-	-	-	-	-	-	+	-	-	+	-	-	-	-	-	-	-	-
12_104824073_104828664	HERV-042	-	-	-	-	-		-	-	-	-	-	-	-	-	-	-	-	-	-	-	-	-	-	-	-	-	-	-	-	-	-	-	-	-
3_185014728_185019517	HERV-043	-	-	-	-	-		-	-	-	-	-	-	-	-	-	-	-	-	-	-	-	-	-	-	-	-	-	-	-	-	-	-	-	-
20_468632_472902	HERV-044	-	-	-	-	-		-	-	-	-	-	-	-	-	-	-	-	-	-	-	-	-	-	-	-	-	-	-	-	-	-	-	-	-
11_14524557_14527625	HERV-045	-	-	-	-	-		-	-	-	-	-	-	-	-	-	-	-	-	-	-	-	-	-	-	-	-	-	-	-	-	-	-	-	-
11_61093577_61099813	HERV-046	-	-	-	-	-		-	-	-	-	-	-	-	-	-	-	-	-	-	-	-	-	-	-	-	-	-	-	-	-	-	-	-	-
1_227589717_227596629	HERV-047	-	-	-	-	-		-	-	-	-	-	-	-	-	-	-	-	-	-	-	-	-	-	-	-	-	-	-	-	-	-	-	-	-
7_152040018_152043289	HERV-048	-	-	-	-	-		-	-	-	-	-	-	-	-	-	-	-	-	-	-	-	-	-	-	-	-	-	-	-	-	-	-	-	-
4_39539258_39544115	HERV-049	-	-	-	-	-		-	-	-	-	-	-	-	-	-	-	-	-	-	-	-	-	-	-	-	-	-	-	-	-	-	-	-	-
8_8127798_8133981	HERV-050	-	-	-	-	-		-	-	-	-	-	-	-	-	-	-	-	-	-	-	-	-	-	-	-	-	-	-	-	-	-	-	-	-
16_30096934_30104154	HERV-051	-	-	-	-	-		-	-	-	-	-	-	-	-	-	-	-	-	-	-	-	-	-	-	-	-	-	-	-	-	-	-	-	-
4_191761_197074	HERV-052	-	-	-	-	-		-	-	-	-	-	-	-	-	-	-	-	-	-	-	-	-	-	-	-	-	-	-	-	-	-	-	-	-
12_11462167_11468020	HERV-053	-	-	-	-	-		-	-	-	-	-	-	-	-	-	-	-	-	-	-	-	-	-	-	-	-	-	-	-	-	-	-	-	-
13_102669279_102672426	HERV-054	-	-	-	-	-		-	-	-	-	-	-	-	-	-	-	-	-	-	-	-	-	-	-	-	+	-	-	-	-	-	-	+	-
19_47392828_47398771	HERV-055	-	-	-	-	-		-	-	-	-	-	-	-	-	-	-	-	-	-	-	-	-	-	-	-	-	-	-	-	-	-	-	-	-
6_26288073_26296131	HERV-056	-	-	-	-	-		-	-	-	-	-	-	-	-	-	-	-	-	-	-	-	-	-	-	-	-	-	-	-	-	-	-	-	-
X_64842538_64850853	HERV-057	-	-	-	-	-		-	+	-	-	+	-	-	-	-	-	-	-	-	-	-	-	-	-	-	-	-	-	-	-	-	-	-	-
11_95609667_95615594	HERV-058	-	-	-	-	-		-	-	-	-	-	-	-	-	-	-	-	-	-	-	-	-	-	-	-	-	-	-	-	-	-	-	-	-
14_71124206_71131040	HERV-059	-	-	-	-	-		+	-	-	-	-	-	-	-	-	-	-	-	-	-	-	-	-	-	-	-	-	-	-	-	-	-	-	-
19_42446146_42453306	HERV-060	-	-	-	-	-		-	-	-	-	-	-	-	-	-	-	-	-	-	-	-	-	-	-	-	-	-	-	-	-	-	-	-	-
8_23416107_23422118	HERV-061	-	-	-	-	-		-	-	-	-	-	-	-	-	-	-	-	-	-	-	-	-	-	-	-	-	-	-	-	-	-	-	-	-
2_73687663_73699895	HERV-062	-	-	-	-	-		-	-	-	-	-	-	-	-	-	-	-	-	-	-	-	-	-	-	-	-	-	-	-	-	-	-	-	-
6_47634876_47647929	HERV-063	-	-	-	-	-		-	-	-	-	-	-	-	-	-	-	-	-	-	-	-	-	-	-	-	-	-	-	-	-	-	-	-	-
5_175991929_176006067	HERV-064	-	-	-	-	-		-	-	-	-	-	-	-	-	-	-	-	-	-	-	-	-	-	-	-	-	-	-	-	-	-	-	-	-
11_95934453_95943860	HERV-065	-	-	-	-	-		-	-	-	-	-	-	-	-	-	-	-	-	-	-	-	-	-	-	-	-	-	-	-	-	-	-	-	-
10_90807287_90814529	HERV-066	-	-	-	-	-		-	-	-	-	-	-	-	-	-	-	-	-	-	-	-	-	-	-	-	-	-	-	-	-	-	-	-	-
12_8556765_8562284	HERV-067	-	-	-	-	-		-	+	-	-	-	-	-	-	-	-	-	-	-	-	-	-	-	-	-	-	-	-	-	-	-	-	-	-
7_87322847_87330901	HERV-068	-	-	-	-	-		-	-	-	-	-	-	-	-	-	-	-	-	-	-	-	-	-	-	-	-	-	-	-	-	-	-	-	-
12_66281496_66290831	HERV-069	-	-	-	-	-		-	-	-	-	-	-	-	-	-	-	-	-	-	-	-	-	-	-	-	-	-	-	-	-	-	-	-	-
X_16038039_16051365	HERV-070	-	-	-	-	-		-	-	-	-	-	-	-	-	-	-	-	-	-	-	-	-	-	-	-	-	-	-	-	-	-	-	-	-
3_93938045_93955754	HERV-071	-	-	-	-	-		-	-	-	-	-	-	-	-	-	-	-	-	-	-	-	-	-	-	-	-	-	-	-	-	-	-	-	-
1_150650451_150657785	HERV-072	-	-	-	-	-		-	-	-	-	-	-	-	-	-	-	-	-	-	-	-	-	-	-	-	-	-	-	-	-	-	-	-	-
4_8482382_8488709	HERV-073	-	-	-	-	-		-	-	-	-	-	-	-	-	-	-	-	-	-	-	-	-	-	-	-	-	-	-	-	-	-	-	-	-
22_19936445_19938701	HERV-074	-	-	-	-	-		-	-	-	-	-	-	-	-	-	-	-	-	-	-	-	-	-	-	-	-	-	-	-	-	-	-	-	-
4_69825834_69831487	HERV-075	-	-	-	-	-		-	-	-	-	-	-	-	-	-	-	-	-	-	-	-	-	-	-	-	-	-	-	-	-	-	-	-	-
6_137717275_137724946	HERV-076	-	-	-	-	-		-	-	-	-	-	-	-	-	-	-	-	-	-	-	-	-	-	-	-	-	-	-	-	-	-	-	-	-
2_151309244_151313819	HERV-077	-	-	-	-	-		-	-	-	-	-	-	-	-	-	-	-	-	-	-	-	-	-	-	-	-	-	-	-	-	-	-	-	-
1_247286261_247291931	HERV-078	-	-	-	-	-		-	-	-	-	-	-	-	-	-	-	-	-	-	-	-	-	-	-	-	-	-	-	-	-	-	-	-	-
5_126838561_126845494	HERV-079	-	-	-	-	-		-	-	-	-	-	-	-	-	-	-	-	-	-	-	-	-	-	-	-	-	-	-	-	-	-	-	-	-
6_110917872_110928127	HERV-080	-	-	-	-	-		-	-	-	-	-	-	-	-	-	-	-	-	-	-	-	-	-	-	-	-	-	-	-	-	-	-	-	-
14_59443911_59453014	HERV-081	-	-	-	-	-		-	-	-	-	-	-	-	-	-	-	-	-	-	-	-	-	-	-	-	-	-	-	-	-	-	-	-	-
14_102234172_102245769	HERV-082	-	-	+	-	-		-	-	-	-	-	-	-	-	-	-	-	-	-	-	-	-	-	-	-	-	-	-	-	-	-	-	-	-
12_64130613_64136206	HERV-083	-	-	-	-	-		-	-	-	-	-	-	-	-	-	-	-	-	-	-	-	-	-	-	-	-	-	-	-	-	-	-	-	-
19_9709655_9722342	HERV-084	-	-	-	-	-		-	-	-	-	-	-	-	-	-	-	-	-	-	-	-	-	-	-	-	-	-	-	-	-	-	-	-	-
9_133076136_133085152	HERV-085	-	-	-	-	-		-	-	-	-	-	-	-	-	-	-	-	-	-	-	-	-	-	-	-	-	-	-	-	-	-	-	-	-
11_122824427_122834651	HERV-086	-	-	-	-	+		-	-	-	-	-	-	-	-	-	-	-	-	-	-	-	-	-	-	-	-	-	-	-	-	-	-	-	-
Y_13252526_13259365	HERV-087	-	-	-	-	-		-	-	-	-	-	-	-	-	-	-	-	-	-	-	-	-	-	-	-	-	-	-	-	-	-	-	+	-
4_106110153_106115653	HERV-088	-	-	-	-	-		-	-	-	-	-	-	-	-	-	-	-	-	-	-	-	-	-	-	-	-	-	-	-	-	-	-	+	-
6_29875649_29881048	HERV-089	-	-	-	-	-		-	-	-	-	-	-	-	-	-	-	-	-	-	-	-	-	-	-	-	-	-	-	-	-	-	-	+	-
1_86339776_86344673	HERV-090	-	-	-	-	-		-	-	-	-	-	-	-	-	-	-	-	-	-	-	-	-	-	-	-	-	-	-	-	-	+	-	-	-
11_4495394_4498723	HERV-091	-	-	-	-	-		-	-	-	-	-	-	-	-	-	-	-	-	-	-	-	+	-	-	-	-	-	-	-	+	-	-	-	-
16_10419373_10424167	HERV-092	-	-	-	-	-		-	-	-	-	-	-	-	-	-	-	-	-	-	-	-	+	+	-	-	-	-	-	-	-	-	-	-	-
19_6572630_6577889	HERV-093	-	-	-	-	-		-	-	-	-	-	-	-	-	-	-	-	-	-	-	-	+	-	-	-	-	-	-	-	-	-	-	-	-
6_88662250_88670881	HERV-094	-	-	-	-	-		+	-	-	-	-	-	-	-	-	-	-	-	-	-	-	-	-	-	-	-	-	-	-	-	-	-	-	-
9_35003407_35011008	HERV-095	-	-	-	-	-		-	-	-	-	-	-	-	-	-	-	-	-	-	-	-	-	-	-	-	-	-	-	-	-	-	-	-	-
1_46380899_46391052	HERV-096	-	-	-	-	-		-	-	-	-	-	-	-	-	-	-	-	-	-	-	-	-	-	-	-	-	-	-	-	-	-	-	-	-
16_72064268_72073376	HERV-097	-	-	-	-	-		-	-	-	-	-	-	-	-	-	-	-	-	-	-	-	-	-	-	-	-	-	-	-	-	-	-	-	-
X_37478341_37484837	HERV-098	-	-	-	-	-		-	-	-	-	-	-	-	-	-	-	-	-	-	-	-	-	-	-	-	-	-	-	-	-	-	-	-	-
1_155622388_155626664	HERV-099	-	-	-	-	-		-	-	-	-	-	-	-	-	-	-	-	-	-	-	-	-	-	-	-	-	-	-	-	-	-	-	-	-
4_78713533_78719721	HERV-100	-	-	-	-	-		-	-	-	-	-	-	-	-	-	-	-	-	-	-	-	-	-	-	-	-	-	-	-	-	-	-	-	-
6_88404564_88419780	HERV-101	-	-	-	-	-		-	-	-	-	-	-	-	-	-	-	-	-	-	-	-	-	-	-	-	-	-	-	-	-	-	-	-	-
3_14225210_14230183	HERV-102	-	-	-	-	-		-	-	-	-	-	-	-	-	-	-	-	-	-	-	-	-	-	-	-	-	-	-	-	-	-	-	-	-
19_52408080_52414733	HERV-103	-	-	-	-	-		-	-	-	-	-	-	-	-	-	-	-	-	-	-	-	-	-	-	-	-	-	-	-	-	-	-	-	-
4_37545756_37552478	HERV-104	-	-	-	-	-		-	-	-	-	-	-	-	-	-	-	-	-	-	-	-	-	-	-	-	-	-	-	-	-	-	-	-	-
6_119764797_119771994	HERV-105	-	-	-	-	-		-	-	-	-	-	-	-	-	-	-	-	-	-	-	-	-	-	-	-	-	-	-	-	-	-	-	-	-
19_47047397_47055397	HERV-106	-	-	-	-	-		-	-	-	-	-	-	-	-	-	-	-	-	-	-	-	-	-	-	-	-	-	-	-	-	-	-	-	-
X_107052129_107054871	HERV-107	-	-	-	-	-		-	-	-	-	-	-	-	-	-	-	-	-	-	-	-	-	-	-	-	-	-	-	-	-	-	-	-	-
9_112391940_112399397	HERV-108	-	-	-	-	-		-	-	-	-	-	-	-	-	-	-	-	-	-	-	-	-	-	-	-	-	-	-	-	-	-	-	-	-
20_1728520_1733344	HERV-109	-	-	-	-	-		-	-	-	-	-	-	-	-	-	-	-	-	-	-	-	-	-	-	-	-	-	-	-	-	-	-	-	-
2_8893541_8903195	HERV-110	-	-	-	-	-		-	-	-	-	-	-	-	-	-	-	-	-	-	-	-	-	-	-	-	-	-	-	-	-	-	-	-	-
4_138927813_138934855	HERV-111	-	-	-	-	-		-	-	-	-	-	-	-	-	-	-	-	-	-	-	-	-	-	-	-	-	-	-	-	-	-	-	-	-
5_82969107_82975992	HERV-112	-	-	-	-	-		-	-	-	-	-	-	-	-	-	-	-	-	-	-	-	-	-	-	-	-	-	-	-	-	-	-	-	-
9_21922275_21931725	HERV-113	-	-	-	-	-		-	-	-	-	-	-	-	-	-	-	-	-	-	-	-	-	-	-	-	-	-	-	-	-	-	-	-	-
6_106228135_106235814	HERV-114	-	-	-	-	-		-	-	-	-	-	-	-	-	-	-	-	-	-	-	-	-	-	-	-	-	-	-	-	-	-	-	-	-
5_154878589_154886115	HERV-115	-	-	-	-	-		-	-	-	-	-	-	-	-	-	-	-	-	-	-	-	-	-	-	-	-	-	-	-	-	-	-	-	-
3_149752187_149761298	HERV-116	-	-	-	-	-		-	-	-	-	-	-	-	-	-	-	-	-	-	-	-	-	-	-	-	-	-	-	-	-	-	-	-	-
1_70366861_70372373	HERV-117	-	-	-	-	-		-	-	-	-	-	-	-	-	-	-	-	-	-	-	-	-	-	-	-	-	-	-	-	-	-	-	-	-
1_172795696_172812639	HERV-118	-	-	-	-	-		-	-	-	-	-	-	-	-	-	-	-	-	-	-	-	-	-	-	-	-	-	-	-	-	-	-	-	-
14_80464409_80472959	HERV-119	-	-	-	-	-		-	-	-	-	-	-	-	-	-	-	-	-	-	-	-	-	-	-	-	-	-	-	-	-	-	-	-	-
16_18990800_18997310	HERV-120	-	-	-	-	-		-	-	-	-	-	-	-	-	-	-	-	-	-	-	-	-	-	-	-	-	-	-	-	-	-	-	-	-
3_118842461_118852150	HERV-121	-	-	-	-	-		-	-	-	-	-	-	-	-	-	-	-	-	-	-	-	-	-	-	-	-	-	-	-	-	-	-	-	-
3_46329667_46332857	HERV-122	-	-	-	-	-		-	-	-	-	-	-	-	-	-	-	-	-	-	-	-	-	-	-	-	-	-	-	-	-	-	-	-	-
4_160662406_160671794	HERV-123	-	-	-	-	-		-	-	-	-	-	-	-	-	-	-	-	-	-	-	-	-	-	-	-	-	-	-	-	-	-	-	-	-
4_163093169_163103788	HERV-124	-	-	-	-	-		-	-	-	-	-	-	-	-	-	-	-	-	-	-	-	-	-	-	-	-	-	-	-	-	-	-	-	-
7_139001241_139007031	HERV-125	-	-	-	-	-		-	-	-	-	-	-	-	-	-	-	-	-	-	-	-	-	-	-	-	-	-	-	-	-	-	-	-	-
7_22913413_22917709	HERV-126	-	-	-	-	-		-	-	-	-	-	-	-	-	-	-	-	-	-	-	-	-	-	-	-	-	-	-	-	-	-	-	-	-
8_65120222_65133148	HERV-127	-	-	-	-	-		-	-	-	-	-	-	-	-	-	-	-	-	-	-	-	-	-	-	-	-	-	-	-	-	-	-	-	-
X_108139440_108148433	HERV-128	-	-	-	-	-		-	-	-	-	-	-	-	-	-	-	-	-	-	-	-	-	-	-	-	-	-	-	-	-	-	-	-	-
1_205890690_205905299	HERV-129	-	-	-	-	-		-	-	-	-	-	-	-	-	-	-	-	-	-	-	-	-	-	-	-	-	-	-	-	-	-	-	-	-
19_36255755_36265235	HERV-130	-	-	-	-	-		-	-	-	-	-	-	-	-	-	-	-	-	-	-	-	-	-	-	-	-	-	-	-	-	-	-	-	-
2_108523884_108531469	HERV-131	-	-	-	-	-		-	-	-	-	-	-	-	-	-	-	-	-	-	-	-	-	-	-	-	-	-	-	-	-	-	-	-	-
3_112413019_112423381	HERV-132	-	-	-	-	-		-	-	-	-	-	-	-	-	-	-	-	-	-	-	-	-	-	-	-	-	-	-	-	-	-	-	-	-
7_102970587_102983136	HERV-133	-	-	-	-	-		-	-	-	-	-	-	-	-	-	-	-	-	-	-	-	-	-	-	-	-	-	-	-	-	-	-	-	-
Y_19079936_19087497	HERV-134	-	-	-	-	-		-	-	-	-	-	-	-	-	-	-	-	-	-	-	-	-	-	-	-	-	-	-	-	-	-	-	-	-
Y_21020987_21028812	HERV-135	-	-	-	-	-		-	-	-	-	-	-	-	-	-	-	-	-	-	-	-	-	-	-	-	-	-	-	-	-	-	-	-	-
12_8787063_8796436	HERV-136	-	-	-	-	-		-	-	-	-	-	-	-	-	-	-	-	-	-	-	-	-	-	-	-	-	-	-	-	-	-	-	-	-
15_51357586_51367580	HERV-137	-	-	-	-	-		-	-	-	-	-	-	-	-	-	-	-	-	-	-	-	-	-	-	-	-	-	-	-	-	-	-	-	-
7_138556757_138566149	HERV-138	-	-	-	-	-		-	-	-	-	-	-	-	-	-	-	-	-	-	-	-	-	-	-	-	-	-	-	-	-	-	-	-	-
6_2310408_2317792	HERV-139	-	-	-	-	-		-	-	-	-	-	-	-	-	-	-	-	-	-	-	-	-	-	-	-	-	-	-	-	-	-	-	-	-
3_20269428_20281828	HERV-140	-	-	-	-	-		-	-	-	-	-	-	-	-	-	-	-	-	-	-	-	-	-	-	-	-	-	-	-	-	-	-	-	-
12_29135981_29140551	HERV-141	-	-	-	-	-		-	-	-	-	-	-	-	-	-	-	-	-	-	-	-	-	-	-	-	-	-	-	-	-	-	-	-	-
X_47285390_47294133	HERV-142	-	-	-	-	-		-	-	-	-	-	-	-	-	-	-	-	-	-	-	-	-	-	-	-	-	-	-	-	-	-	-	-	-
1_186512485_186523752	HERV-143	-	-	-	-	-		-	-	-	-	-	-	-	-	-	-	-	-	-	-	-	-	-	-	-	-	-	-	-	-	-	-	-	-
19_8379292_8386644	HERV-144	-	-	-	-	-		-	-	-	-	-	-	-	-	-	-	-	-	-	-	-	-	-	-	-	-	-	-	-	-	-	-	-	-
15_50867392_50875568	HERV-145	-	-	-	-	-		-	-	-	-	-	-	-	-	-	-	-	-	-	-	-	-	-	-	-	-	-	-	-	-	-	-	-	-
2_186431385_186438154	HERV-146	-	-	-	-	-		-	-	-	-	-	-	-	-	-	-	-	-	-	-	-	-	-	-	-	-	-	-	-	-	-	-	-	-
21_32660558_32664759	HERV-147	-	-	-	-	-		-	-	-	-	-	-	-	-	-	-	-	-	-	-	-	-	-	-	-	-	-	-	-	-	-	-	-	-
8_63143704_63154359	HERV-148	-	-	-	-	-		-	-	-	-	-	-	-	-	-	-	-	-	-	-	-	-	-	-	-	-	-	-	-	-	-	-	-	-
5_112524092_112532633	HERV-149	-	-	-	-	-		-	-	-	-	-	-	-	-	-	-	-	-	-	-	-	-	-	-	-	-	-	-	-	-	-	-	-	-
7_99723171_99729894	HERV-150	-	-	-	-	-		-	-	-	-	-	-	-	-	-	-	-	-	-	-	-	-	-	-	-	-	-	-	-	-	-	-	-	-
11_83442171_83448534	HERV-151	-	-	-	-	-		-	-	-	-	-	-	-	-	-	-	-	-	-	-	-	-	-	-	-	-	-	-	-	-	-	-	-	-
4_25238664_25247155	HERV-152	-	-	-	-	-		-	-	-	-	-	-	-	-	-	-	-	-	-	-	-	-	-	-	-	-	-	-	-	-	-	-	-	-
2_217590844_217592765	HERV-153	-	-	-	-	-		-	-	-	-	-	-	-	-	-	-	-	-	-	-	-	-	-	-	-	-	-	-	-	-	-	-	-	-
8_64764925_64777239	HERV-154	-	-	-	-	-		-	-	-	-	-	-	-	-	-	-	-	-	-	-	-	-	-	-	-	-	-	-	-	-	-	-	-	-
6_166891078_166898253	HERV-155	-	-	-	-	-		-	-	-	-	-	-	-	-	-	-	-	-	-	-	-	-	-	-	-	-	-	-	-	-	-	-	-	-
7_97948902_97960343	HERV-156	-	-	-	-	-		-	-	-	-	-	-	-	-	-	-	-	-	-	-	-	-	-	-	-	-	-	-	-	-	-	-	-	-
X_47866274_47875865	HERV-157	-	-	-	-	-		-	-	-	-	-	-	-	-	-	-	-	-	-	-	-	-	-	-	-	-	-	-	-	-	-	-	-	-
19_57513038_57518511	HERV-158	-	-	-	-	-		-	-	-	-	-	-	-	-	-	-	-	-	-	-	-	-	-	-	-	-	-	-	-	-	-	-	-	-
5_32548454_32560424	HERV-159	-	-	-	-	-		-	-	-	-	-	-	-	-	-	-	-	-	-	-	-	-	-	-	-	-	-	-	-	-	-	-	-	-
4_143177945_143180459	HERV-160	-	-	-	-	-		-	-	-	-	-	-	-	-	-	-	-	-	-	-	-	-	-	-	-	-	-	-	-	-	-	-	-	-
14_50544971_50554903	HERV-161	-	-	-	-	-		-	-	-	-	-	-	-	-	-	-	-	-	-	-	-	-	-	-	-	-	-	-	-	-	-	-	-	-
X_40793645_40806487	HERV-162	-	-	-	-	-		-	-	-	-	-	-	-	-	-	-	-	-	-	-	-	-	-	-	-	-	-	-	-	-	-	-	-	-
12_50902474_50913367	HERV-163	-	-	-	-	-		-	-	-	-	-	-	-	-	-	-	-	-	-	-	-	-	-	-	-	-	-	-	-	-	-	-	-	-
2_202498631_202504187	HERV-164	-	-	-	-	-		-	-	-	-	-	-	-	-	-	-	-	-	-	-	-	-	-	-	-	-	-	-	-	-	-	-	-	-
4_176344476_176348812	HERV-165	-	-	-	-	-		-	-	-	-	-	-	-	-	-	-	-	-	-	-	-	-	-	-	-	-	-	-	-	-	-	-	-	-
5_122616934_122624322	HERV-166	-	-	-	-	-		-	-	-	-	-	-	-	-	-	-	-	-	-	-	-	-	-	-	-	-	-	-	-	-	-	-	-	-
6_114010995_114018008	HERV-167	-	-	-	-	-		-	-	-	-	-	-	-	-	-	-	-	-	-	-	-	-	-	-	-	-	-	-	-	-	-	-	-	-
1_225791234_225801134	HERV-168	-	-	-	-	-		-	-	-	-	-	-	-	-	-	-	-	-	-	-	-	-	-	-	-	-	-	-	-	-	-	-	-	-
16_31763216_31769515	HERV-169	-	-	-	-	-		-	-	-	-	-	-	-	-	-	-	-	-	-	-	-	-	-	-	-	-	-	-	-	-	-	-	-	-
2_215922302_215930906	HERV-170	-	-	-	-	-		-	-	-	-	-	-	-	-	-	-	-	-	-	-	-	-	-	-	-	-	-	-	-	-	-	-	-	-
2_222433748_222441169	HERV-171	-	-	-	-	-		-	-	-	-	-	-	-	-	-	-	-	-	-	-	-	-	-	-	-	-	-	-	-	-	-	-	-	-
4_101899963_101906852	HERV-172	-	-	-	-	-		-	-	-	-	-	-	-	-	-	-	-	-	-	-	-	-	-	-	-	-	-	-	-	-	-	-	-	-
5_72926261_72936085	HERV-173	-	-	-	-	-		-	-	-	-	-	-	-	-	-	-	-	-	-	-	-	-	-	-	-	-	-	-	-	-	-	-	-	-
8_72096359_72104776	HERV-174	-	-	-	-	-		-	-	-	-	-	-	-	-	-	-	-	-	-	-	-	-	-	-	-	-	-	-	-	-	-	-	-	-
X_71264575_71272620	HERV-175	-	-	-	-	-		-	-	-	-	-	-	-	-	-	-	-	-	-	-	-	-	-	-	-	-	-	-	-	-	-	-	-	-
X_73527957_73536417	HERV-176	-	-	-	-	-		-	-	-	-	-	-	-	-	-	-	-	-	-	-	-	-	-	-	-	-	-	-	-	-	-	-	-	-
19_51396763_51402961	HERV-177	-	-	-	-	-		-	-	-	-	-	-	-	-	-	-	-	-	-	-	-	-	-	-	-	-	-	-	-	-	-	-	-	-
5_88176769_88177883	HERV-178	-	-	-	-	-		-	-	-	-	-	-	-	-	-	-	-	-	-	-	-	-	-	-	-	-	-	-	-	-	-	-	-	-
19_56494761_56501703	HERV-179	-	-	-	-	-		-	-	-	-	-	-	-	-	-	-	-	-	-	-	-	-	-	-	-	-	-	-	-	-	-	-	-	-
7_12589988_12596310	HERV-180	-	-	-	-	-		-	-	-	-	-	-	-	-	-	-	-	-	-	-	-	-	-	-	-	-	-	-	-	-	-	-	-	-
1_65637767_65648036	HERV-181	-	-	-	-	-		-	-	-	-	-	-	-	-	-	-	-	-	-	-	-	-	-	-	-	-	-	-	-	-	-	-	-	-
4_77392266_77400204	HERV-182	-	-	-	-	-		-	-	-	-	-	-	-	-	-	-	-	-	-	-	-	-	-	-	-	-	-	-	-	-	-	-	-	-
16_30541068_30546762	HERV-183	-	-	-	-	-		-	-	-	-	-	-	-	-	-	-	-	-	-	-	-	-	-	-	-	-	-	-	-	-	-	-	-	-
3_5691002_5699780	HERV-184	-	-	-	-	-		-	-	-	-	-	-	-	-	-	-	-	-	-	-	-	-	-	-	-	-	-	-	-	-	-	-	-	-
7_108669275_108676761	HERV-185	-	-	-	-	-		-	-	-	-	-	-	-	-	-	-	-	-	-	-	-	-	-	-	-	-	-	-	-	-	-	-	-	-
1_160716921_160725930	HERV-186	-	-	-	-	-		-	-	-	-	-	-	-	-	-	-	-	-	-	-	-	-	-	-	-	-	-	-	-	-	-	-	-	-
16_8833026_8836478	HERV-187	-	-	-	-	-		-	-	-	-	-	-	-	-	-	-	-	-	-	-	-	-	-	-	-	-	-	-	-	-	-	-	-	-
1_74740172_74745417	HERV-188	-	-	-	-	-		-	-	-	-	-	-	-	-	-	-	-	-	-	-	-	-	-	-	-	-	-	-	-	-	-	-	-	-
X_65130174_65134926	HERV-189	-	-	-	-	-		-	-	-	-	-	-	-	-	-	-	-	-	-	-	-	-	-	-	-	-	-	-	-	-	-	-	-	-
1_221965964_221971618	HERV-190	-	-	-	-	-		-	-	-	-	-	-	-	-	-	-	-	-	-	-	-	-	-	-	-	-	-	-	-	-	-	-	-	-
6_80109511_80113639	HERV-191	-	-	-	-	-		-	-	-	-	-	-	-	-	-	-	-	-	-	-	-	-	-	-	-	-	-	-	-	-	-	-	-	-
X_69697027_69703830	HERV-192	-	-	-	-	-		-	-	-	-	-	-	-	-	-	-	-	-	-	-	-	-	-	-	-	-	-	-	-	-	-	-	-	-
X_73801457_73809385	HERV-193	-	-	-	-	-		-	-	-	-	-	-	-	-	-	-	-	-	-	-	-	-	-	-	-	-	-	-	-	-	-	-	-	-
11_108200409_108203433	HERV-194	-	-	-	-	-		-	-	-	-	-	-	-	-	-	-	-	-	-	-	-	-	-	-	-	-	-	-	-	-	-	-	-	-
1_173376647_173386043	HERV-195	-	-	-	-	-		-	-	-	-	-	-	-	-	-	-	-	-	-	-	-	-	-	-	-	-	-	-	-	-	-	-	-	-
12_54942537_54948366	HERV-196	-	-	-	-	-		-	-	-	-	-	-	-	-	-	-	-	-	-	-	-	-	-	-	-	-	-	-	-	-	-	-	-	-
21_38224030_38229830	HERV-197	-	-	-	-	-		-	-	-	-	-	-	-	-	-	-	-	-	-	-	-	-	-	-	-	-	-	-	-	-	-	-	-	-
6_114997808_115004280	HERV-198	-	-	-	-	-		-	-	-	-	-	-	-	-	-	-	-	-	-	-	-	-	-	-	-	-	-	-	-	-	-	-	-	-
7_21500900_21508350	HERV-199	-	-	-	-	-		-	-	-	-	-	-	-	-	-	-	-	-	-	-	-	-	-	-	-	-	-	-	-	-	-	-	-	-
X_37465408_37473413	HERV-200	-	-	-	-	-		-	-	-	-	-	-	-	-	-	-	-	-	-	-	-	-	-	-	-	-	-	-	-	-	-	-	-	-
Y_7392325_7401043	HERV-201	-	-	-	-	-		-	-	-	-	-	-	-	-	-	-	-	-	-	-	-	-	-	-	-	-	-	-	-	-	-	-	-	-
8_127431700_127440906	HERV-202	-	-	-	-	-		-	-	-	-	-	-	-	-	-	-	-	-	-	-	-	-	-	-	-	-	-	-	-	-	-	-	-	-
1_229412495_229420609	HERV-203	-	-	-	-	-		-	-	-	-	-	-	-	-	-	-	-	-	-	-	-	-	-	-	-	-	-	-	-	-	-	-	-	-
1_41944842_41953816	HERV-204	-	-	-	-	-		-	-	-	-	-	-	-	-	-	-	-	-	-	-	-	-	-	-	-	-	-	-	-	-	-	-	-	-
2_63322226_63329541	HERV-205	-	-	-	-	-		-	-	-	-	-	-	-	-	-	-	-	-	-	-	-	-	-	-	-	-	-	-	-	-	-	-	-	-
11_73939028_73947458	HERV-206	-	-	-	-	-		-	-	-	-	-	-	-	-	-	-	-	-	-	-	-	-	-	-	-	-	-	-	-	-	-	-	-	-
1_173367994_173375971	HERV-207	-	-	-	-	-		-	-	-	-	-	-	-	-	-	-	-	-	-	-	-	-	-	-	-	-	-	-	-	-	-	-	-	-
12_131867697_131880952	HERV-208	-	-	-	-	-		-	-	-	-	-	-	-	-	-	-	-	-	-	-	-	-	-	-	-	-	-	-	-	-	-	-	-	-

## Sheet: S5
Supplementary Table 5: WHA analysis for Figure 4. Results from the WHA analysis, showing positive HERV loci across selected groups. Positive results from the Control group have been filtered. These results were used to generate Figure 4 in the manuscript.
Create heatmap	Label for paper	ERS1	ERS2	ERS3	ERS4	ERS5	LRS1	LRS2	LRS3	LRS4	LRS5		PID 942	PID 913	PID 608	PID 102	PID 709	PID 799	PID 414	PID 147	PID 804	PID 927	PID 546	PID 161		P1-24month-R1	P1-24month-R2	P1-4month-R1	P1-8month-R1	P1-8month-R2	P2-24month-R1	P2-24month-R2	P2-4month-R1	P2-8month-R1
5_147715836_147734078	HERV-001	-	-	-	-	-	-	-	-	-	-		+	+	+	+	+	+	+	+	+	+	+	+		-	-	-	-	-	-	-	-	-
12_88173234_88183818	HERV-002	-	-	-	-	-	+	-	-	-	-		+	+	+	+	+	+	+	+	+	+	+	+		-	-	-	-	-	-	-	-	-
1_178141216_178143059	HERV-003	-	-	-	-	-	-	-	-	-	-		+	+	+	+	+	+	+	+	+	+	+	+		-	-	-	-	-	-	-	-	-
1_221947780_221958635	HERV-004	-	-	-	-	-	-	-	-	-	-		+	+	+	+	+	+	+	+	+	+	-	-		-	-	-	-	-	-	-	-	-
8_131820834_131826284	HERV-005	-	-	-	-	-	-	-	-	-	-		+	+	+	+	+	-	-	-	+	-	+	-		-	-	-	-	-	-	-	-	-
1_160687620_160690643	HERV-006	-	-	-	-	-	-	-	-	-	-		+	+	+	+	+	+	-	+	+	+	+	+		-	-	-	-	-	-	-	-	-
7_143105116_143110504	HERV-007	-	-	-	-	-	-	-	-	-	-		+	+	+	-	-	-	-	+	-	+	-	+		-	-	-	-	-	-	-	-	-
5_118948083_118952819	HERV-008	-	-	-	-	-	+	-	-	-	-		+	+	+	+	+	-	+	+	+	+	+	+		-	-	-	-	-	-	-	-	-
1_167317843_167323390	HERV-009	-	-	-	-	-	-	-	-	-	-		+	-	+	+	+	-	-	+	-	+	-	+		-	-	-	-	-	-	-	-	-
2_148253644_148259882	HERV-010	-	-	-	-	-	-	-	-	-	-		+	-	+	-	-	-	-	-	-	+	-	-		-	-	-	-	-	-	-	-	-
3_46046256_46054342	HERV-011	-	-	-	-	-	-	-	-	-	-		+	+	-	+	+	+	+	+	+	+	+	+		-	-	-	-	-	-	-	-	-
6_111130927_111141848	HERV-012	-	-	-	-	-	-	-	-	-	-		+	+	-	+	+	+	+	+	+	+	+	+		-	-	-	-	-	-	-	-	-
11_75039915_75047153	HERV-013	-	-	-	-	-	-	-	-	-	-		+	+	-	+	+	+	-	+	+	+	+	+		-	-	-	-	-	-	-	-	-
1_160690783_160700016	HERV-014	-	-	-	-	-	-	-	-	-	-		+	+	-	-	+	+	-	-	-	+	+	-		-	-	-	-	-	-	-	-	-
2_112039344_112044989	HERV-015	-	-	-	-	-	+	-	-	-	-		+	+	-	+	+	+	-	+	+	+	+	+		-	-	-	-	-	-	-	-	-
14_61114582_61121488	HERV-016	-	-	+	+	-	-	-	+	+	-		+	+	-	+	+	-	-	+	+	+	+	-		-	-	-	-	-	-	-	+	-
6_158296636_158303484	HERV-017	-	-	-	-	-	-	-	-	-	-		+	+	-	-	+	-	-	-	+	-	+	-		-	-	-	-	-	-	-	-	-
8_131740744_131747161	HERV-018	-	-	-	-	-	-	-	-	-	-		+	+	-	+	+	+	+	+	+	+	+	+		-	-	-	-	-	-	-	-	-
19_12022767_12025931	HERV-019	-	-	-	-	-	-	-	-	-	-		+	+	-	-	+	+	-	-	-	+	-	-		-	-	-	-	-	-	-	-	-
X_37451927_37461065	HERV-020	-	-	-	-	+	-	-	-	-	-		+	+	-	+	+	+	-	-	+	+	+	+		-	-	-	-	-	-	-	-	-
6_38616528_38624444	HERV-021	+	+	+	+	+	+	+	-	-	+		+	+	-	+	+	-	-	-	-	-	-	-		-	-	-	-	-	-	-	-	-
13_20678764_20685230	HERV-022	-	-	-	-	-	-	-	-	-	-		-	+	-	-	-	-	-	-	-	-	-	-		-	-	-	-	-	-	-	-	-
7_65403284_65422188	HERV-023	-	-	-	-	-	-	-	-	-	-		-	+	-	-	+	-	-	+	-	+	-	-		-	-	-	-	-	-	-	-	-
2_98752840_98762005	HERV-024	-	-	-	-	-	-	-	-	-	-		+	+	-	-	+	-	-	+	-	+	-	-		-	-	-	-	-	-	-	-	-
3_179055106_179062330	HERV-025	-	-	-	-	-	+	-	-	-	-		+	+	-	-	+	-	-	+	-	-	+	-		-	-	-	-	-	-	-	-	-
12_82368066_82374373	HERV-026	-	-	-	-	-	-	-	-	-	-		-	+	-	-	+	-	-	-	+	-	-	-		-	-	-	-	-	-	-	-	-
1_9086799_9096029	HERV-027	-	-	-	-	-	-	-	-	-	-		-	+	-	-	+	-	-	+	-	-	-	+		-	-	-	-	-	-	-	-	-
1_227618385_227631143	HERV-028	-	-	-	-	-	-	-	-	-	-		+	+	-	-	+	-	-	-	-	+	-	-		-	-	-	-	-	-	-	-	-
12_100159472_100166196	HERV-029	-	-	-	-	-	-	-	-	-	-		-	+	-	-	+	-	+	-	+	+	-	+		-	-	-	-	-	-	-	-	-
11_110396310_110409362	HERV-030	-	-	-	-	-	-	-	-	-	-		-	+	-	-	-	-	-	-	-	-	-	-		-	-	-	-	-	-	-	-	-
11_70209637_70220000	HERV-031	-	-	-	-	-	-	-	-	-	-		-	+	-	-	+	-	+	-	-	+	-	-		-	-	-	-	-	-	-	-	-
6_14294642_14302844	HERV-032	-	-	-	-	-	-	-	-	-	-		-	+	-	-	+	+	-	-	-	-	-	-		-	-	-	-	-	-	-	-	-
7_141751124_141756138	HERV-033	-	-	-	-	-	-	-	-	-	-		-	+	-	+	-	-	-	-	-	-	-	-		-	-	-	-	-	-	-	-	-
14_52164860_52172557	HERV-034	-	-	-	-	-	-	-	-	-	-		-	+	-	-	-	-	-	-	-	-	-	-		-	-	-	-	-	-	-	-	-
1_36330037_36337263	HERV-035	-	-	-	-	-	-	-	-	-	-		+	-	-	+	+	+	-	+	-	-	-	-		-	-	-	-	-	-	-	-	-
5_172397492_172401609	HERV-036	-	-	-	-	-	-	-	-	-	-		+	-	-	-	+	-	-	-	-	-	+	-		-	-	-	-	-	-	-	-	-
12_100633104_100648335	HERV-037	-	-	-	-	-	-	-	-	-	-		+	-	-	-	-	+	-	-	-	-	-	-		-	-	-	-	-	-	-	-	-
4_82473316_82483151	HERV-038	-	-	-	-	-	-	-	-	-	-		+	-	-	-	+	+	-	+	+	-	-	-		-	-	-	-	-	-	-	-	-
4_99013444_99021899	HERV-039	-	+	-	-	-	-	-	-	-	-		+	-	-	+	+	-	-	+	-	-	-	-		-	-	-	-	-	-	-	-	-
5_96164809_96172177	HERV-040	-	-	-	-	-	-	-	-	-	-		+	-	-	-	+	-	-	-	-	-	-	-		-	-	-	-	-	-	-	-	-
7_35696137_35697017	HERV-041	-	-	-	+	-	-	-	-	-	-		+	-	-	-	+	+	+	+	+	+	+	+		-	-	-	-	-	-	-	-	-
12_104824073_104828664	HERV-042	-	-	-	-	-	-	-	-	-	-		+	-	-	+	-	-	-	-	+	-	-	-		-	-	-	-	-	-	-	-	-
3_185014728_185019517	HERV-043	-	-	-	-	-	-	-	-	-	-		+	-	-	-	-	-	-	-	-	+	-	-		-	-	-	-	-	-	-	-	-
20_468632_472902	HERV-044	-	-	-	-	-	-	-	-	-	-		+	-	-	-	+	+	-	-	-	-	-	-		-	-	-	-	-	-	-	-	-
11_14524557_14527625	HERV-045	-	-	-	-	-	-	-	-	-	-		+	-	-	-	-	-	-	-	-	-	-	-		-	-	-	-	-	-	-	-	-
11_61093577_61099813	HERV-046	-	-	-	-	-	-	-	-	-	-		+	-	-	-	-	-	-	+	+	-	-	-		-	-	-	-	-	-	-	-	-
1_227589717_227596629	HERV-047	-	-	-	-	-	-	-	-	-	-		+	-	-	-	+	-	-	-	-	+	-	-		-	-	-	-	-	-	-	-	-
7_152040018_152043289	HERV-048	-	-	-	-	-	-	+	-	-	-		+	-	-	-	-	+	-	-	-	-	-	-		-	-	-	-	-	-	-	-	-
4_39539258_39544115	HERV-049	-	-	-	-	-	-	-	-	-	-		+	-	-	-	+	-	-	+	-	+	-	+		-	-	-	-	-	-	-	-	-
8_8127798_8133981	HERV-050	-	-	-	-	-	-	-	-	-	-		+	-	-	-	-	+	-	+	-	+	-	-		-	-	-	-	-	-	-	-	-
16_30096934_30104154	HERV-051	-	-	-	-	-	-	-	-	-	-		+	-	-	-	-	-	-	-	-	-	-	-		-	-	-	-	-	-	-	-	-
4_191761_197074	HERV-052	-	-	-	-	-	-	-	-	-	-		+	-	-	+	-	-	-	+	-	-	-	-		-	-	-	-	-	-	-	-	-
12_11462167_11468020	HERV-053	-	-	-	-	-	-	-	-	-	-		+	-	-	-	-	-	-	-	-	-	-	-		-	-	-	-	-	-	-	-	-
13_102669279_102672426	HERV-054	-	-	-	-	-	-	-	-	-	-		+	-	-	-	+	-	-	+	-	-	-	+		-	-	-	-	-	-	-	-	-
19_47392828_47398771	HERV-055	-	-	-	-	-	-	-	-	-	-		-	-	-	-	-	-	-	-	-	-	-	-		-	-	-	-	-	-	-	-	-
6_26288073_26296131	HERV-056	-	-	-	-	-	-	-	-	-	-		-	-	-	-	-	-	-	-	-	-	-	-		-	-	-	-	-	-	-	-	-
X_64842538_64850853	HERV-057	-	-	-	-	+	-	-	-	-	-		-	-	-	-	-	+	-	-	-	-	+	+		-	-	-	-	-	-	-	-	-
11_95609667_95615594	HERV-058	-	-	-	-	-	-	-	-	-	-		-	-	-	-	-	-	-	-	-	-	-	-		-	-	-	-	-	-	-	-	-
14_71124206_71131040	HERV-059	-	-	-	+	-	-	-	-	-	-		-	-	-	-	-	-	-	-	-	-	-	-		-	-	-	+	-	-	-	-	-
19_42446146_42453306	HERV-060	-	-	-	-	-	-	-	-	-	-		-	-	-	-	-	-	-	-	-	-	-	-		-	-	-	+	-	-	-	-	-
8_23416107_23422118	HERV-061	-	-	-	-	-	-	-	-	-	-		-	-	-	-	-	-	-	-	-	+	-	-		-	-	+	-	-	-	-	-	-
2_73687663_73699895	HERV-062	-	-	-	-	-	-	-	-	-	-		-	-	-	-	-	-	-	-	-	-	-	-		-	-	-	-	-	-	-	-	-
6_47634876_47647929	HERV-063	-	-	-	-	-	-	-	-	-	-		-	-	-	-	-	-	-	-	-	-	-	-		-	-	-	-	-	-	-	-	-
5_175991929_176006067	HERV-064	-	-	-	-	-	-	-	-	-	-		-	-	-	-	+	-	-	-	-	-	-	-		-	-	-	-	-	-	-	-	-
11_95934453_95943860	HERV-065	-	-	-	-	-	-	-	-	-	-		-	-	-	-	-	-	-	-	-	-	-	-		-	-	-	-	-	-	-	-	-
10_90807287_90814529	HERV-066	-	-	-	-	-	-	-	-	-	-		-	-	-	-	+	-	-	-	-	-	-	-		-	-	-	-	-	-	-	-	-
12_8556765_8562284	HERV-067	-	-	-	-	-	-	-	-	-	-		-	-	-	-	-	-	-	-	-	-	-	-		-	-	-	-	-	-	-	-	-
7_87322847_87330901	HERV-068	-	-	-	-	-	-	-	-	-	-		-	-	-	-	-	-	-	-	-	-	-	-		-	-	-	-	-	-	-	-	-
12_66281496_66290831	HERV-069	-	-	-	-	-	-	-	-	-	-		-	-	-	-	-	-	-	-	-	-	-	-		-	-	-	-	-	-	-	-	-
X_16038039_16051365	HERV-070	-	-	-	-	-	+	-	-	-	-		-	-	-	-	-	-	-	-	-	-	-	-		-	-	-	-	-	-	-	-	-
3_93938045_93955754	HERV-071	-	-	-	-	-	-	-	-	-	-		-	-	-	-	-	-	-	-	-	-	-	-		-	-	-	-	-	-	-	-	-
1_150650451_150657785	HERV-072	-	-	-	-	-	-	-	-	-	-		-	-	-	-	-	-	-	-	-	-	-	-		-	-	-	-	-	-	-	-	-
4_8482382_8488709	HERV-073	-	-	-	-	-	-	-	-	-	-		-	-	-	-	+	-	-	-	-	-	-	-		-	-	-	-	-	-	-	-	-
22_19936445_19938701	HERV-074	-	-	-	-	-	-	-	-	-	-		-	-	-	-	-	-	-	+	-	-	-	-		-	-	-	-	-	-	-	-	-
4_69825834_69831487	HERV-075	-	-	+	-	-	-	-	-	-	-		-	-	-	-	-	-	-	-	-	-	-	-		-	-	-	-	-	-	-	-	-
6_137717275_137724946	HERV-076	-	-	+	-	-	-	-	-	-	-		-	-	-	-	-	-	-	-	-	-	-	-		-	-	-	-	-	-	-	-	-
2_151309244_151313819	HERV-077	-	-	-	-	-	-	-	-	-	-		-	-	-	-	-	-	-	-	-	-	-	-		-	-	-	-	-	-	-	-	-
1_247286261_247291931	HERV-078	-	-	-	-	-	-	-	-	-	-		-	-	-	-	-	-	-	-	-	-	-	-		-	-	-	-	-	-	-	-	-
5_126838561_126845494	HERV-079	-	-	-	-	-	-	-	-	-	-		-	-	-	-	-	-	-	-	-	-	-	-		-	-	-	-	-	-	-	-	-
6_110917872_110928127	HERV-080	-	-	-	-	-	-	-	-	-	-		-	-	-	-	-	-	-	-	-	-	-	-		-	-	-	-	-	-	-	-	-
14_59443911_59453014	HERV-081	-	-	-	+	+	+	-	-	-	-		-	-	-	-	-	-	-	-	-	-	-	-		-	-	-	-	-	-	-	-	-
14_102234172_102245769	HERV-082	-	-	-	-	-	-	-	-	-	-		-	-	-	-	-	-	-	-	-	-	-	-		-	-	-	-	-	-	-	-	-
12_64130613_64136206	HERV-083	-	-	-	-	-	-	-	-	-	-		-	-	-	-	-	-	-	-	-	-	-	-		-	-	-	-	-	-	-	-	-
19_9709655_9722342	HERV-084	-	-	-	-	-	-	-	-	-	-		-	-	-	-	-	-	-	-	-	-	-	-		-	-	-	-	-	-	-	-	-
9_133076136_133085152	HERV-085	-	-	-	-	-	-	-	-	-	-		-	-	-	-	+	-	-	-	-	-	-	-		-	-	-	-	-	-	-	-	-
11_122824427_122834651	HERV-086	-	-	-	-	-	-	-	-	-	-		-	-	-	-	-	-	-	-	-	-	-	-		-	-	-	-	-	-	-	-	-
Y_13252526_13259365	HERV-087	+	-	-	-	-	-	-	+	-	-		-	-	-	-	-	-	-	-	-	-	-	-		-	-	-	-	-	-	-	-	-
4_106110153_106115653	HERV-088	-	-	-	-	-	-	-	-	-	-		-	-	-	-	-	-	-	-	-	+	-	-		-	-	-	-	-	-	-	-	-
6_29875649_29881048	HERV-089	+	+	+	+	-	-	-	-	-	-		-	-	-	+	+	-	-	-	-	-	-	-		-	-	-	-	-	-	-	-	-
1_86339776_86344673	HERV-090	-	-	-	-	-	-	-	-	-	-		-	-	-	-	-	-	-	-	-	-	-	-		-	-	-	-	-	-	-	-	-
11_4495394_4498723	HERV-091	-	-	-	-	+	-	-	-	-	-		-	-	-	-	-	-	-	-	-	-	-	-		-	-	-	-	-	-	-	-	-
16_10419373_10424167	HERV-092	-	-	-	-	-	-	-	-	-	-		-	-	-	-	+	-	-	-	-	-	-	-		-	-	-	-	-	-	-	-	-
19_6572630_6577889	HERV-093	-	-	-	-	-	-	-	-	-	-		-	-	-	-	-	-	-	-	-	-	-	-		-	-	-	-	-	-	-	-	-
6_88662250_88670881	HERV-094	-	-	-	-	-	+	-	-	-	-		-	-	-	-	-	-	-	-	-	+	-	-		-	-	-	-	-	-	-	-	-
9_35003407_35011008	HERV-095	-	-	-	-	-	-	-	-	-	-		-	-	-	-	+	-	-	-	-	+	-	-		-	-	-	-	-	-	-	-	-
1_46380899_46391052	HERV-096	-	-	-	-	-	-	-	-	-	-		-	-	-	-	-	-	-	-	-	-	-	-		-	-	-	-	-	-	-	-	-
16_72064268_72073376	HERV-097	-	-	-	-	-	-	-	-	-	-		-	-	-	-	+	-	+	+	-	-	-	-		-	-	-	-	-	-	-	-	-
X_37478341_37484837	HERV-098	-	-	-	-	-	-	-	-	-	-		-	-	-	-	-	-	-	-	-	-	-	-		-	-	-	-	-	-	-	-	-
1_155622388_155626664	HERV-099	-	-	-	-	-	-	-	-	-	-		-	-	-	-	-	-	-	-	-	-	-	-		-	-	-	-	-	-	-	-	-
4_78713533_78719721	HERV-100	-	-	+	-	-	-	-	-	-	-		-	-	-	-	-	-	-	-	-	-	-	-		-	-	-	-	-	-	-	-	-
6_88404564_88419780	HERV-101	-	-	-	-	-	-	-	-	-	-		-	-	-	-	-	-	-	-	-	-	-	-		-	-	-	-	-	-	-	-	-
3_14225210_14230183	HERV-102	-	-	-	-	-	-	-	-	-	-		-	-	-	-	-	-	-	-	-	-	-	-		-	-	-	-	-	-	-	-	-
19_52408080_52414733	HERV-103	-	-	-	-	-	-	-	-	-	-		-	-	-	+	-	-	-	-	-	-	-	-		-	-	-	-	-	-	-	-	-
4_37545756_37552478	HERV-104	-	-	-	-	-	-	-	-	-	-		-	-	-	-	+	-	-	-	-	-	-	-		-	-	-	-	-	-	-	-	-
6_119764797_119771994	HERV-105	-	-	-	-	-	-	-	-	-	-		-	-	-	-	-	-	-	-	-	-	-	-		-	-	-	-	-	-	-	-	-
19_47047397_47055397	HERV-106	-	+	-	-	-	-	-	-	-	-		-	-	-	-	-	-	-	+	-	-	+	-		-	-	-	-	-	-	-	-	-
X_107052129_107054871	HERV-107	-	-	-	-	-	-	-	-	-	-		-	-	-	-	-	-	-	-	-	-	-	-		-	-	-	-	-	-	-	-	-
9_112391940_112399397	HERV-108	-	-	-	-	-	-	-	-	-	-		-	-	-	-	-	+	-	-	-	-	-	+		-	-	-	-	-	-	-	-	-
20_1728520_1733344	HERV-109	-	-	-	-	-	-	-	-	-	-		-	-	-	-	-	-	-	-	-	-	-	-		-	-	-	-	-	-	-	-	-
2_8893541_8903195	HERV-110	-	-	-	-	-	-	-	-	-	-		-	-	-	-	-	-	-	-	-	-	-	-		-	-	-	-	-	-	-	-	-
4_138927813_138934855	HERV-111	-	-	-	-	-	-	-	-	-	-		-	-	-	-	-	-	-	-	-	-	-	-		-	-	-	-	-	-	-	-	-
5_82969107_82975992	HERV-112	-	-	-	-	-	-	-	-	-	-		-	-	-	-	-	-	-	-	-	-	-	-		-	-	-	-	-	-	-	-	-
9_21922275_21931725	HERV-113	-	-	-	-	-	-	-	-	-	-		-	-	-	-	-	-	-	-	-	-	-	-		-	-	-	-	-	-	-	-	-
6_106228135_106235814	HERV-114	-	-	-	-	-	-	-	-	-	-		-	-	-	-	-	-	-	-	-	-	-	-		-	-	-	-	-	-	-	-	-
5_154878589_154886115	HERV-115	-	-	-	-	-	-	-	-	-	-		-	-	-	-	+	-	-	+	-	-	-	+		-	-	-	-	-	-	-	-	-
3_149752187_149761298	HERV-116	-	-	-	-	-	-	-	-	-	-		-	-	-	-	-	-	-	-	-	-	-	+		-	-	-	-	-	-	-	-	-
1_70366861_70372373	HERV-117	-	-	-	-	-	-	-	-	-	-		-	-	-	+	-	-	-	-	-	-	-	-		-	-	-	-	-	-	-	-	-
1_172795696_172812639	HERV-118	-	-	-	-	-	-	-	-	-	-		-	-	-	-	-	-	-	-	-	-	-	-		-	-	-	-	-	-	-	-	-
14_80464409_80472959	HERV-119	-	-	-	-	-	-	-	-	-	-		-	-	-	-	-	-	-	-	-	-	-	-		-	-	-	-	-	-	-	-	-
16_18990800_18997310	HERV-120	-	-	-	-	-	-	-	-	-	-		-	-	-	-	-	-	-	-	-	-	-	-		-	-	-	-	-	-	-	-	-
3_118842461_118852150	HERV-121	-	-	-	-	-	-	-	-	-	-		-	-	-	-	-	-	-	-	-	-	-	-		-	-	-	-	-	-	-	-	-
3_46329667_46332857	HERV-122	-	-	-	-	-	-	-	-	-	-		-	-	-	-	-	-	-	-	-	-	-	-		-	-	-	-	-	-	-	-	-
4_160662406_160671794	HERV-123	-	-	-	-	-	-	-	-	-	-		-	-	-	-	-	-	-	-	-	-	-	-		-	-	-	-	-	-	-	-	-
4_163093169_163103788	HERV-124	-	-	-	-	-	-	-	-	-	-		-	-	-	-	-	-	-	-	-	-	-	-		-	-	-	-	-	-	-	-	-
7_139001241_139007031	HERV-125	-	-	-	-	-	-	-	-	-	-		-	-	-	-	-	-	-	-	-	-	-	-		-	-	-	-	-	-	-	-	-
7_22913413_22917709	HERV-126	-	-	-	-	-	-	-	-	-	-		-	-	-	-	-	-	-	-	-	-	-	-		-	-	-	-	-	-	-	-	-
8_65120222_65133148	HERV-127	-	-	-	-	-	-	-	-	-	-		-	-	-	-	-	-	-	-	-	-	-	-		-	-	-	-	-	-	-	-	-
X_108139440_108148433	HERV-128	-	-	-	-	-	+	+	-	-	-		-	-	-	+	-	+	-	-	-	-	-	+		-	-	-	-	-	-	-	-	-
1_205890690_205905299	HERV-129	-	-	-	-	-	-	-	-	-	-		-	-	-	-	-	-	-	-	+	+	-	-		-	-	-	-	-	-	-	-	-
19_36255755_36265235	HERV-130	-	-	-	-	-	-	-	-	-	-		-	-	-	-	-	-	-	-	-	-	-	-		-	-	-	-	-	-	-	-	-
2_108523884_108531469	HERV-131	-	-	-	-	-	-	-	-	-	-		-	-	-	-	-	-	-	-	-	-	-	-		-	-	-	-	-	-	-	-	-
3_112413019_112423381	HERV-132	-	-	-	-	-	-	-	-	-	-		-	-	-	-	-	-	-	-	-	-	-	-		-	-	-	-	-	-	-	-	-
7_102970587_102983136	HERV-133	-	-	-	-	-	-	-	-	-	-		-	-	-	-	-	-	-	-	-	-	-	-		-	-	-	-	-	-	-	-	-
Y_19079936_19087497	HERV-134	-	-	-	-	-	-	-	-	-	-		-	-	-	-	-	-	-	-	-	-	-	-		-	-	-	-	-	-	-	-	-
Y_21020987_21028812	HERV-135	-	-	-	-	-	-	-	-	-	-		-	-	-	-	-	-	-	-	-	-	-	-		-	-	-	-	-	-	-	-	-
12_8787063_8796436	HERV-136	-	-	-	-	-	-	-	-	-	-		-	-	-	-	-	-	-	-	-	-	-	-		-	-	-	-	-	-	-	-	-
15_51357586_51367580	HERV-137	-	-	-	-	-	-	-	-	-	-		-	-	-	-	-	-	-	-	-	-	-	-		-	-	-	-	-	-	-	-	-
7_138556757_138566149	HERV-138	-	-	-	-	-	+	-	-	-	-		-	-	-	-	-	-	-	-	-	-	-	-		-	-	-	-	-	-	-	-	-
6_2310408_2317792	HERV-139	-	-	-	-	-	-	-	-	-	-		-	-	-	-	-	-	-	-	-	-	-	-		-	-	-	-	-	-	-	-	-
3_20269428_20281828	HERV-140	-	-	-	-	-	-	-	-	-	-		-	-	-	-	-	-	-	-	-	-	-	-		-	-	-	-	-	-	-	-	-
12_29135981_29140551	HERV-141	-	-	-	-	-	+	-	-	-	-		-	-	-	-	-	-	-	-	-	-	-	-		-	-	-	-	-	-	-	-	-
X_47285390_47294133	HERV-142	-	-	-	-	-	-	-	-	-	-		-	-	-	-	-	-	-	-	-	-	-	-		-	-	-	-	-	-	-	-	-
1_186512485_186523752	HERV-143	-	-	-	-	-	-	-	-	-	-		-	-	-	-	-	-	-	-	-	-	-	-		-	-	-	-	-	-	-	-	-
19_8379292_8386644	HERV-144	-	-	-	-	-	-	-	-	-	-		-	-	-	-	+	-	-	-	-	-	-	-		-	-	-	-	-	-	-	-	-
15_50867392_50875568	HERV-145	-	-	-	-	-	-	-	-	-	-		-	-	-	-	-	-	-	-	-	-	-	-		-	-	-	-	-	-	-	-	-
2_186431385_186438154	HERV-146	-	-	-	-	-	-	-	-	-	-		-	-	-	-	-	-	-	-	-	-	-	-		-	-	-	-	-	-	-	-	-
21_32660558_32664759	HERV-147	-	-	-	-	-	-	-	-	-	-		-	-	-	-	-	-	-	-	-	-	-	-		-	-	-	-	-	-	-	-	-
8_63143704_63154359	HERV-148	-	-	-	+	-	-	-	+	-	-		-	-	-	-	-	-	-	-	-	-	-	-		-	-	-	-	-	-	-	-	-
5_112524092_112532633	HERV-149	-	-	-	-	-	-	-	-	-	-		-	-	-	-	-	-	-	-	-	-	-	-		-	-	-	-	-	-	-	-	-
7_99723171_99729894	HERV-150	-	-	-	-	-	-	-	-	-	-		-	-	-	-	+	-	-	-	-	-	-	-		-	-	-	-	-	-	-	-	-
11_83442171_83448534	HERV-151	-	-	-	-	-	-	-	-	-	-		-	-	-	-	-	-	-	-	-	-	-	-		-	-	-	-	-	-	-	-	-
4_25238664_25247155	HERV-152	-	-	-	-	-	-	-	-	-	-		-	-	-	-	-	-	-	-	-	-	-	-		-	-	-	-	-	-	-	-	-
2_217590844_217592765	HERV-153	-	-	-	+	-	-	-	-	-	-		-	-	-	-	-	-	-	-	-	-	-	-		-	-	-	-	-	-	-	-	-
8_64764925_64777239	HERV-154	-	-	-	-	-	-	-	-	-	-		-	-	-	-	-	-	-	-	-	-	-	-		-	-	-	-	-	-	-	-	-
6_166891078_166898253	HERV-155	-	-	-	-	-	-	-	-	-	-		-	-	-	-	-	-	-	-	-	-	-	+		-	-	-	-	-	-	-	-	-
7_97948902_97960343	HERV-156	-	-	-	-	-	-	-	-	-	-		-	-	-	-	-	-	-	-	-	-	-	-		-	-	-	-	-	-	-	-	-
X_47866274_47875865	HERV-157	+	-	-	-	-	-	-	-	-	-		-	-	-	-	+	-	-	-	-	-	-	-		-	-	-	-	-	-	-	-	-
19_57513038_57518511	HERV-158	-	-	-	-	-	-	-	-	-	-		-	-	-	-	+	-	-	+	-	-	-	-		-	-	-	-	-	-	-	-	-
5_32548454_32560424	HERV-159	-	-	-	-	-	-	-	-	-	-		-	-	-	-	+	-	-	-	-	-	-	-		-	-	-	-	-	-	-	-	-
4_143177945_143180459	HERV-160	-	-	-	-	-	-	-	-	-	-		-	-	-	-	+	-	-	-	-	-	-	-		-	-	-	-	-	-	-	-	-
14_50544971_50554903	HERV-161	-	-	-	-	-	-	-	-	-	-		-	-	-	-	+	-	-	-	-	-	-	-		-	-	-	-	-	-	-	-	-
X_40793645_40806487	HERV-162	-	-	-	-	-	-	-	-	-	-		-	-	-	-	+	-	-	-	-	-	-	-		-	-	-	-	-	-	-	-	-
12_50902474_50913367	HERV-163	-	-	-	-	-	-	-	-	-	-		-	-	-	-	+	-	-	-	-	-	-	-		-	-	-	-	-	-	-	-	-
2_202498631_202504187	HERV-164	-	-	-	-	-	-	-	-	-	-		-	-	-	-	+	-	-	-	-	-	-	-		-	-	-	-	-	-	-	-	-
4_176344476_176348812	HERV-165	-	-	-	-	-	-	-	-	-	-		-	-	-	-	+	-	-	-	-	-	-	-		-	-	-	-	-	-	-	-	-
5_122616934_122624322	HERV-166	-	-	-	-	-	-	-	-	-	-		-	-	-	-	+	-	-	-	-	-	-	-		-	-	-	-	-	-	-	-	-
6_114010995_114018008	HERV-167	-	-	-	-	-	-	-	-	-	-		-	-	-	-	+	-	-	-	-	-	-	-		-	-	-	-	-	-	-	-	-
1_225791234_225801134	HERV-168	-	-	-	-	-	-	-	-	-	-		-	-	-	-	+	-	-	-	-	-	-	-		-	-	-	-	-	-	-	-	-
16_31763216_31769515	HERV-169	-	-	-	-	-	-	-	-	-	-		-	-	-	-	+	-	-	-	-	+	-	-		-	-	-	-	-	-	-	-	-
2_215922302_215930906	HERV-170	-	-	-	-	-	-	-	-	-	-		-	-	-	-	+	-	-	-	-	-	-	-		-	-	-	-	-	-	-	-	-
2_222433748_222441169	HERV-171	-	-	-	-	-	-	-	-	-	-		-	-	-	-	+	-	-	-	-	+	-	-		-	-	-	-	-	-	-	-	-
4_101899963_101906852	HERV-172	-	-	-	-	-	-	-	-	-	-		-	-	-	-	+	-	-	-	-	-	-	-		-	-	-	-	-	-	-	-	-
5_72926261_72936085	HERV-173	-	-	-	-	-	-	-	-	-	-		-	-	-	-	+	-	-	-	-	-	-	-		-	-	-	-	-	-	-	-	-
8_72096359_72104776	HERV-174	-	-	-	-	-	-	-	-	-	-		-	-	-	-	+	-	-	-	-	-	-	-		-	-	-	-	-	-	-	-	-
X_71264575_71272620	HERV-175	-	-	-	-	-	-	-	-	-	-		-	-	-	-	+	-	-	-	-	-	-	-		-	-	-	-	-	-	-	-	-
X_73527957_73536417	HERV-176	-	-	-	-	-	-	-	-	-	-		-	-	-	+	+	-	-	-	-	-	-	-		-	-	-	-	-	-	-	-	-
19_51396763_51402961	HERV-177	-	-	-	-	-	-	-	-	-	-		-	-	-	-	+	-	-	-	-	+	-	-		-	-	-	-	-	-	-	-	-
5_88176769_88177883	HERV-178	-	-	-	-	-	-	-	-	-	-		-	-	-	-	+	-	-	-	-	-	-	-		-	-	-	-	-	-	-	-	-
19_56494761_56501703	HERV-179	-	-	-	-	-	-	-	-	-	-		-	-	-	+	-	-	-	-	-	-	-	-		-	-	-	-	-	-	-	-	-
7_12589988_12596310	HERV-180	-	-	-	-	-	-	-	-	-	-		-	-	-	+	-	-	-	-	-	-	-	-		-	-	-	-	-	-	-	-	-
1_65637767_65648036	HERV-181	-	-	-	-	-	-	-	-	-	-		-	-	-	+	-	-	-	-	-	-	-	-		-	-	-	-	-	-	-	-	-
4_77392266_77400204	HERV-182	-	-	-	-	-	-	-	-	-	-		-	-	-	+	-	-	-	-	-	-	-	-		-	-	-	-	-	-	-	-	-
16_30541068_30546762	HERV-183	-	-	-	-	-	-	-	-	-	-		-	-	-	-	-	-	-	+	-	-	+	-		-	-	-	-	-	-	-	-	-
3_5691002_5699780	HERV-184	-	-	-	-	-	-	-	-	-	-		-	-	-	-	-	+	-	-	-	-	-	-		-	-	-	-	-	-	-	-	-
7_108669275_108676761	HERV-185	-	-	-	-	-	-	-	-	-	-		-	-	-	-	-	+	-	-	-	-	-	-		-	-	-	-	-	-	-	-	-
1_160716921_160725930	HERV-186	-	-	-	-	-	-	-	-	-	-		-	-	-	-	-	-	-	-	-	-	-	+		-	-	-	-	-	-	-	-	-
16_8833026_8836478	HERV-187	-	-	-	-	-	-	-	-	-	-		-	-	-	-	-	-	-	-	-	+	-	+		-	-	-	-	-	-	-	-	-
1_74740172_74745417	HERV-188	-	-	-	-	+	-	+	-	-	-		-	-	-	-	-	-	-	-	-	-	-	+		-	-	-	-	-	-	-	-	-
X_65130174_65134926	HERV-189	-	-	-	-	-	-	-	-	-	-		-	-	-	-	-	-	-	-	-	-	-	+		-	-	-	-	-	-	-	-	-
1_221965964_221971618	HERV-190	-	-	-	-	-	-	-	-	-	-		-	-	-	-	-	-	-	+	-	+	-	-		-	-	-	-	-	-	-	-	-
6_80109511_80113639	HERV-191	-	-	-	-	-	-	-	-	-	-		-	-	-	-	-	-	-	+	-	-	-	-		-	-	-	-	-	-	-	-	-
X_69697027_69703830	HERV-192	-	-	-	-	-	-	-	-	-	-		-	-	-	-	-	-	-	+	-	-	-	-		-	-	-	-	-	-	-	-	-
X_73801457_73809385	HERV-193	-	-	-	-	-	-	-	-	-	-		-	-	-	-	-	-	-	-	+	-	-	-		-	-	-	-	-	-	-	-	-
11_108200409_108203433	HERV-194	-	-	-	-	-	-	+	-	-	-		-	-	-	-	-	-	-	-	-	+	-	-		-	-	-	-	-	-	-	-	-
1_173376647_173386043	HERV-195	-	-	-	-	-	+	-	-	-	-		-	-	-	-	-	-	-	-	-	+	-	-		-	-	-	-	-	-	-	-	-
12_54942537_54948366	HERV-196	-	-	-	-	-	-	-	-	-	-		-	-	-	-	-	-	-	-	-	+	-	-		-	-	-	-	-	-	-	-	-
21_38224030_38229830	HERV-197	-	-	-	-	-	-	-	-	-	-		-	-	-	-	-	-	-	-	-	+	-	-		-	-	-	-	-	-	-	-	-
6_114997808_115004280	HERV-198	-	-	-	-	-	-	-	-	-	-		-	-	-	-	-	-	-	-	-	+	-	-		-	-	-	-	-	-	-	-	-
7_21500900_21508350	HERV-199	-	-	-	-	-	-	-	-	-	-		-	-	-	-	-	-	-	-	-	+	-	-		-	-	-	-	-	-	-	-	-
X_37465408_37473413	HERV-200	-	-	-	-	-	-	-	-	-	-		-	-	-	-	-	-	-	-	-	+	-	-		-	-	-	-	-	-	-	-	-
Y_7392325_7401043	HERV-201	-	-	-	-	-	-	-	-	-	-		-	-	-	-	-	-	-	-	-	-	-	-		-	-	-	-	-	-	-	-	-
8_127431700_127440906	HERV-202	-	+	-	-	-	-	-	-	-	-		-	-	-	-	-	-	-	-	-	-	-	-		-	-	-	-	-	-	-	-	-
1_229412495_229420609	HERV-203	-	-	-	-	-	+	-	-	-	-		-	-	-	-	-	-	-	-	-	-	-	-		-	-	-	-	-	-	-	-	-
1_41944842_41953816	HERV-204	-	-	-	-	-	+	-	-	-	-		-	-	-	-	-	-	-	-	-	-	-	-		-	-	-	-	-	-	-	-	-
2_63322226_63329541	HERV-205	-	-	-	-	-	+	-	-	-	-		-	-	-	-	-	-	-	-	-	-	-	-		-	-	-	-	-	-	-	-	-
11_73939028_73947458	HERV-206	-	-	-	-	-	-	+	-	-	-		-	-	-	-	-	-	-	-	-	-	-	-		-	-	-	-	-	-	-	-	-
1_173367994_173375971	HERV-207	-	+	-	-	-	-	-	-	-	-		-	-	-	-	-	-	-	-	-	-	-	-		-	-	-	-	-	-	-	-	-
12_131867697_131880952	HERV-208	-	+	-	+	-	-	-	-	-	-		-	-	-	-	-	-	-	-	-	-	-	-		-	-	-	-	-	-	-	-	-

## Sheet: S6
Supplementary Table 6: Summary of WHA results across all individuals in this study. This table presents a summary of WHA results for all samples used in this study.
Create heatmap	Label for paper	C1	C2	C3	C4	C5	C6	PBMC-Frozen-rep1a	PBMC-Frozen-rep1b	PBMC-Frozen-rep2a	PBMC-Frozen-rep2b	MM3001 Ctrl	MM3005 Ctrl	MM3008 Ctrl	MM3009 Ctrl	MM3012-Ctrl	MM3015 Ctrl	MM3016 Ctrl	MM3020 Ctrl	MM3038 Ctrl	MM3040 Ctrl	IVAR2	IVAR4	IVAR10	Combined IVARs	S5-Normal1	S13-Normal2	S14-Normal3	S19-Normal4	22CBD6-00	655A91-00	77DA77-00	52BA23-00	94D44E-00		72-0	72-7	79-0	79-7	80-0	80-7	145-0	145-7	154-0	154-7	283-0	283-7	62-0	62-7
2_112039344_112044989	HERV-015	-	-	-	-	-	-	-	-	-	-	-	-	-	-	-	-	-	-	-	-	-	-	-	-	-	-	-	-	-	-	-	-	-		-	-	-	-	+	+	-	-	+	-	-	-	-	-
X_64842538_64850853	HERV-057	-	-	-	-	-	-	-	-	-	-	-	-	-	-	-	-	-	-	-	-	-	-	-	-	-	-	-	-	-	-	-	-	-		-	-	-	-	-	-	-	-	-	-	-	-	-	-
6_38616528_38624444	HERV-021	-	-	-	-	-	-	-	-	-	-	-	-	-	-	-	-	-	-	-	-	-	-	-	-	-	-	-	-	-	-	-	-	-		-	-	-	-	+	+	-	-	+	-	+	-	+	-
12_8556765_8562284	HERV-067	-	-	-	-	-	-	-	-	-	-	-	-	-	-	-	-	-	-	-	-	-	-	-	-	-	-	-	-	-	-	-	-	-		-	-	-	-	-	-	-	-	-	-	-	-	-	-
7_35696137_35697017	HERV-041	-	-	-	-	-	-	-	-	-	-	-	-	-	-	-	-	-	-	-	-	-	-	-	-	-	-	-	-	-	-	-	-	-		-	-	-	-	+	-	+	-	-	+	-	-	-	-
14_71124206_71131040	HERV-059	-	-	-	-	-	-	-	-	-	-	-	-	-	-	-	-	-	-	-	-	-	-	-	-	-	-	-	-	-	-	-	-	-		-	-	-	-	-	-	-	-	-	-	-	-	-	-
6_88662250_88670881	HERV-094	-	-	-	-	-	-	-	-	-	-	-	-	-	-	-	-	-	-	-	-	-	-	-	-	-	-	-	-	-	-	-	-	-		-	-	-	-	+	-	+	-	-	-	-	-	+	-
7_87322847_87330901	HERV-068	-	-	-	-	-	-	-	-	-	-	-	-	-	-	-	-	-	-	-	-	-	-	-	-	-	-	-	-	-	-	-	-	-		-	-	-	-	-	-	-	-	-	-	-	-	-	-
6_111130927_111141848	HERV-012	-	-	-	-	-	-	-	-	-	-	-	-	-	-	-	-	-	-	-	-	-	-	-	-	-	-	-	-	-	-	-	-	-		-	-	-	-	-	-	-	-	-	-	-	-	-	-
1_46380899_46391052	HERV-096	-	-	-	-	-	-	-	-	-	-	-	-	-	-	-	-	-	-	-	-	-	-	-	-	-	-	-	-	-	-	-	-	-		-	-	-	-	-	-	-	-	-	-	-	-	-	-
9_35003407_35011008	HERV-095	-	-	-	-	-	-	-	-	-	-	-	-	-	-	-	-	-	-	-	-	-	-	-	-	-	-	-	-	-	-	-	-	-		-	-	-	-	-	-	+	-	-	-	-	-	-	-
16_72064268_72073376	HERV-097	-	-	-	-	-	-	-	-	-	-	-	-	-	-	-	-	-	-	-	-	-	-	-	-	-	-	-	-	-	-	-	-	-		-	-	-	-	-	-	+	-	-	-	-	-	-	-
5_147715836_147734078	HERV-001	-	-	-	-	-	-	-	-	-	-	-	-	-	-	-	-	-	-	-	-	-	-	-	-	-	-	-	-	-	-	-	-	-		-	-	-	-	-	-	-	-	-	-	-	-	-	-
3_46046256_46054342	HERV-011	-	-	-	-	-	-	-	-	-	-	-	-	-	-	-	-	-	-	-	-	-	-	-	-	-	-	-	-	-	-	-	-	-		-	-	-	-	-	-	-	-	-	-	-	-	-	-
1_160687620_160690643	HERV-006	-	-	-	-	-	-	-	-	-	-	-	-	-	-	-	-	-	-	-	-	-	-	-	-	-	-	-	-	-	-	-	-	-		-	-	-	-	-	-	+	-	-	-	-	-	+	-
X_37451927_37461065	HERV-020	-	-	-	-	-	-	-	-	-	-	-	-	-	-	-	-	-	-	-	-	-	-	-	-	-	-	-	-	-	-	-	-	-		-	-	-	-	-	-	+	-	-	-	-	-	-	-
8_131740744_131747161	HERV-018	-	-	-	-	-	-	-	-	-	-	-	-	-	-	-	-	-	-	-	-	-	-	-	-	-	-	-	-	-	-	-	-	-		-	-	-	-	-	-	-	-	-	-	-	-	-	-
4_39539258_39544115	HERV-049	-	-	-	-	-	-	-	-	-	-	-	-	-	-	-	-	-	-	-	-	-	-	-	-	-	-	-	-	-	-	-	-	-		-	-	-	-	-	-	+	-	-	-	-	-	-	-
1_167317843_167323390	HERV-009	-	-	-	-	-	-	-	-	-	-	-	-	-	-	-	-	-	-	-	-	-	-	-	-	-	-	-	-	-	-	-	-	-		-	-	-	-	-	-	-	-	-	-	-	-	-	-
11_75039915_75047153	HERV-013	-	-	-	-	-	-	-	-	-	-	-	-	-	-	-	-	-	-	-	-	-	-	-	-	-	-	-	-	-	-	-	-	-		-	-	-	-	-	-	-	-	-	-	-	-	-	-
12_88173234_88183818	HERV-002	-	-	-	-	-	-	-	-	-	-	-	-	-	-	-	-	-	-	-	-	-	-	-	-	-	-	-	-	-	-	-	-	-		-	-	-	-	-	-	+	-	-	+	-	-	-	-
9_112391940_112399397	HERV-108	-	-	-	-	-	-	-	-	-	-	-	-	-	-	-	-	-	-	-	-	-	-	-	-	-	-	-	-	-	-	-	-	-		-	-	-	-	-	-	-	-	-	-	-	-	-	-
7_143105116_143110504	HERV-007	-	-	-	-	-	-	-	-	-	-	-	-	-	-	-	-	-	-	-	-	-	-	-	-	-	-	-	-	-	-	-	-	-		-	-	-	-	-	-	-	-	-	-	-	-	-	-
12_100159472_100166196	HERV-029	-	-	-	-	-	-	-	-	-	-	-	-	-	-	-	-	-	-	-	-	-	-	-	-	-	-	-	-	-	-	-	-	-		-	-	-	-	-	-	-	-	-	-	-	-	-	-
5_154878589_154886115	HERV-115	-	-	-	-	-	-	-	-	-	-	-	-	-	-	-	-	-	-	-	-	-	-	-	-	-	-	-	-	-	-	-	-	-		-	-	-	-	-	-	-	-	-	-	-	-	-	-
X_108139440_108148433	HERV-128	-	-	-	-	-	-	-	-	-	-	-	-	-	-	-	-	-	-	-	-	-	-	-	-	-	-	-	-	-	-	-	-	-		-	-	-	+	-	-	-	-	-	-	+	-	-	-
1_178141216_178143059	HERV-003	-	-	-	-	-	-	-	-	-	-	-	-	-	-	-	-	-	-	-	-	-	-	-	-	-	-	-	-	-	-	-	-	-		-	-	-	-	-	-	-	-	-	-	-	-	-	-
X_65130174_65134926	HERV-189	-	-	-	-	-	-	-	-	-	-	-	-	-	-	-	-	-	-	-	-	-	-	-	-	-	-	-	-	-	-	-	-	-		-	-	-	-	-	-	-	-	-	-	-	-	-	-
6_166891078_166898253	HERV-155	-	-	-	-	-	-	-	-	-	-	-	-	-	-	-	-	-	-	-	-	-	-	-	-	-	-	-	-	-	-	-	-	-		-	-	-	-	+	-	-	-	-	-	-	-	-	-
5_118948083_118952819	HERV-008	-	-	-	-	-	-	-	-	-	-	-	-	-	-	-	-	-	-	-	-	-	-	-	-	-	-	-	-	-	-	-	-	-		-	-	-	-	-	-	-	-	-	-	-	-	-	-
13_102669279_102672426	HERV-054	-	-	-	-	-	-	-	-	-	-	-	-	-	-	-	-	-	-	-	-	-	-	-	-	-	-	-	-	-	-	-	-	-		-	-	-	-	+	-	-	-	-	-	-	-	-	-
1_9086799_9096029	HERV-027	-	-	-	-	-	-	-	-	-	-	-	-	-	-	-	-	-	-	-	-	-	-	-	-	-	-	-	-	-	-	-	-	-		-	-	-	-	-	-	-	-	-	-	-	-	-	-
16_8833026_8836478	HERV-187	-	-	-	-	-	-	-	-	-	-	-	-	-	-	-	-	-	-	-	-	-	-	-	-	-	-	-	-	-	-	-	-	-		-	-	-	-	-	-	-	-	-	-	-	-	-	-
3_149752187_149761298	HERV-116	-	-	-	-	-	-	-	-	-	-	-	-	-	-	-	-	-	-	-	-	-	-	-	-	-	-	-	-	-	-	-	-	-		-	-	-	-	-	-	-	-	-	-	+	+	-	-
1_160716921_160725930	HERV-186	-	-	-	-	-	-	-	-	-	-	-	-	-	-	-	-	-	-	-	-	-	-	-	-	-	-	-	-	-	-	-	-	-		-	-	-	-	-	-	-	-	-	-	-	-	-	-
1_74740172_74745417	HERV-188	-	-	-	-	-	-	-	-	-	-	-	-	-	-	-	-	-	-	-	-	-	-	-	-	-	-	-	-	-	-	-	-	-		-	-	-	-	-	-	-	-	-	-	-	-	-	-
8_131820834_131826284	HERV-005	-	-	-	-	-	-	-	-	-	-	-	-	-	-	-	-	-	-	-	-	-	-	-	-	-	-	-	-	-	-	-	-	-		-	-	-	-	-	-	-	-	-	-	-	-	-	-
1_160690783_160700016	HERV-014	-	-	-	-	-	-	-	-	-	-	-	-	-	-	-	-	-	-	-	-	-	-	-	-	-	-	-	-	-	-	-	-	-		-	-	-	-	-	-	+	-	-	-	-	-	-	-
3_179055106_179062330	HERV-025	-	-	-	-	-	-	-	-	-	-	-	-	-	-	-	-	-	-	-	-	-	-	-	-	-	-	-	-	-	-	-	-	-		-	-	-	-	-	-	-	-	-	-	-	-	-	-
5_172397492_172401609	HERV-036	-	-	-	-	-	-	-	-	-	-	-	-	-	-	-	-	-	-	-	-	-	-	-	-	-	-	-	-	-	-	-	-	-		-	-	-	-	-	-	+	-	+	-	-	-	+	+
6_158296636_158303484	HERV-017	-	-	-	-	-	-	-	-	-	-	-	-	-	-	-	-	-	-	-	-	-	-	-	-	-	-	-	-	-	-	-	-	-		-	-	-	-	-	-	-	-	+	-	-	-	-	-
19_47047397_47055397	HERV-106	-	-	-	-	-	-	-	-	-	-	-	-	-	-	-	-	-	-	-	-	-	-	-	-	-	-	-	-	-	-	-	-	-		-	-	-	-	-	-	-	-	-	-	-	-	-	-
16_30541068_30546762	HERV-183	-	-	-	-	-	-	-	-	-	-	-	-	-	-	-	-	-	-	-	-	-	-	-	-	-	-	-	-	-	-	-	-	-		-	-	-	-	-	-	-	-	-	-	-	-	-	-
1_221947780_221958635	HERV-004	-	-	-	-	-	-	-	-	-	-	-	-	-	-	-	-	-	-	-	-	-	-	-	-	-	-	-	-	-	-	-	-	-		-	-	-	-	-	-	+	-	-	+	-	-	-	-
1_205890690_205905299	HERV-129	-	-	-	-	-	-	-	-	-	-	-	-	-	-	-	-	-	-	-	-	-	-	-	-	-	-	-	-	-	-	-	-	-		-	-	-	-	-	-	-	-	-	-	-	-	-	-
2_98752840_98762005	HERV-024	-	-	-	-	-	-	-	-	-	-	-	-	-	-	-	-	-	-	-	-	-	-	-	-	-	-	-	-	-	-	-	-	-		-	-	-	-	-	-	-	-	-	-	-	-	-	-
2_148253644_148259882	HERV-010	-	-	-	-	-	-	-	-	-	-	-	-	-	-	-	-	-	-	-	-	-	-	-	-	-	-	-	-	-	-	-	-	-		-	-	-	+	-	-	-	+	-	-	-	-	+	+
7_21500900_21508350	HERV-199	-	-	-	-	-	-	-	-	-	-	-	-	-	-	-	-	-	-	-	-	-	-	-	-	-	-	-	-	-	-	-	-	-		-	-	-	-	-	-	-	-	-	-	-	-	-	-
11_70209637_70220000	HERV-031	-	-	-	-	-	-	-	-	-	-	-	-	-	-	-	-	-	-	-	-	-	-	-	-	-	-	-	-	-	-	-	-	-		-	-	-	-	-	-	-	-	-	-	-	-	-	-
3_185014728_185019517	HERV-043	-	-	-	-	-	-	-	-	-	-	-	-	-	-	-	-	-	-	-	-	-	-	-	-	-	-	-	-	-	-	-	-	-		-	-	-	-	-	-	-	-	-	-	-	-	-	-
4_106110153_106115653	HERV-088	-	-	-	-	-	-	-	-	-	-	-	-	-	-	-	-	-	-	-	-	-	-	-	-	-	-	-	-	-	-	-	-	-		-	-	-	-	-	-	+	+	-	-	-	-	+	-
19_51396763_51402961	HERV-177	-	-	-	-	-	-	-	-	-	-	-	-	-	-	-	-	-	-	-	-	-	-	-	-	-	-	-	-	-	-	-	-	-		-	-	-	-	-	-	-	-	-	-	-	-	-	-
12_54942537_54948366	HERV-196	-	-	-	-	-	-	-	-	-	-	-	-	-	-	-	-	-	-	-	-	-	-	-	-	-	-	-	-	-	-	-	-	-		-	-	-	-	-	-	-	-	-	-	-	-	-	-
7_65403284_65422188	HERV-023	-	-	-	-	-	-	-	-	-	-	-	-	-	-	-	-	-	-	-	-	-	-	-	-	-	-	-	-	-	-	-	-	-		-	-	-	-	-	-	-	-	-	-	-	-	-	-
19_12022767_12025931	HERV-019	-	-	-	-	-	-	-	-	-	-	-	-	-	-	-	-	-	-	-	-	-	-	-	-	-	-	-	-	-	-	-	-	-		-	-	-	-	-	-	-	-	-	-	-	-	-	-
1_227589717_227596629	HERV-047	-	-	-	-	-	-	-	-	-	-	-	-	-	-	-	-	-	-	-	-	-	-	-	-	-	-	-	-	-	-	-	-	-		-	-	-	-	-	-	-	-	-	-	-	-	-	-
1_227618385_227631143	HERV-028	-	-	-	-	-	-	-	-	-	-	-	-	-	-	-	-	-	-	-	-	-	-	-	-	-	-	-	-	-	-	-	-	-		-	-	-	-	-	-	-	-	-	-	-	-	-	-
2_222433748_222441169	HERV-171	-	-	-	-	-	-	-	-	-	-	-	-	-	-	-	-	-	-	-	-	-	-	-	-	-	-	-	-	-	-	-	-	-		-	-	-	-	-	-	-	-	-	-	-	-	-	-
1_173376647_173386043	HERV-195	-	-	-	-	-	-	-	-	-	-	-	-	-	-	-	-	-	-	-	-	-	-	-	-	-	-	-	-	-	-	-	-	-		-	-	-	-	-	-	-	-	-	-	-	-	-	-
21_38224030_38229830	HERV-197	-	-	-	-	-	-	-	-	-	-	-	-	-	-	-	-	-	-	-	-	-	-	-	-	-	-	-	-	-	-	-	-	-		-	-	-	-	-	-	-	-	-	-	-	-	-	-
6_114997808_115004280	HERV-198	-	-	-	-	-	-	-	-	-	-	-	-	-	-	-	-	-	-	-	-	-	-	-	-	-	-	-	-	-	-	-	-	-		-	-	-	-	-	-	-	-	-	-	-	-	-	-
1_221965964_221971618	HERV-190	-	-	-	-	-	-	-	-	-	-	-	-	-	-	-	-	-	-	-	-	-	-	-	-	-	-	-	-	-	-	-	-	-		-	-	-	-	-	-	-	-	-	-	-	-	-	-
8_8127798_8133981	HERV-050	-	-	-	-	-	-	-	-	-	-	-	-	-	-	-	-	-	-	-	-	-	-	-	-	-	-	-	-	-	-	-	-	-		-	-	-	-	-	-	-	-	-	-	-	-	-	-
16_31763216_31769515	HERV-169	-	-	-	-	-	-	-	-	-	-	-	-	-	-	-	-	-	-	-	-	-	-	-	-	-	-	-	-	-	-	-	-	-		-	-	-	-	-	-	-	-	-	-	-	-	-	-
8_23416107_23422118	HERV-061	-	-	-	-	-	-	-	-	-	-	-	-	-	-	-	-	-	-	-	-	-	-	-	-	-	-	-	-	-	-	-	-	-		-	-	-	-	-	-	+	-	-	-	-	-	-	-
11_108200409_108203433	HERV-194	-	-	-	-	-	-	-	-	-	-	-	-	-	-	-	-	-	-	-	-	-	-	-	-	-	-	-	-	-	-	-	-	-		-	-	-	-	-	-	-	-	-	-	-	-	-	-
X_37465408_37473413	HERV-200	-	-	-	-	-	-	-	-	-	-	-	-	-	-	-	-	-	-	-	-	-	-	-	-	-	-	-	-	-	-	-	-	-		-	-	-	-	-	-	-	-	-	-	-	-	-	-
4_82473316_82483151	HERV-038	-	-	-	-	-	-	-	-	-	-	-	-	-	-	-	-	-	-	-	-	-	-	-	-	-	-	-	-	-	-	-	-	-		-	-	-	-	-	-	-	-	-	-	-	-	-	-
X_73801457_73809385	HERV-193	-	-	-	-	-	-	-	-	-	-	-	-	-	-	-	-	-	-	-	-	-	-	-	-	-	-	-	-	-	-	-	-	-		-	-	-	-	-	-	-	-	-	-	-	-	-	-
11_61093577_61099813	HERV-046	-	-	-	-	-	-	-	-	-	-	-	-	-	-	-	-	-	-	-	-	-	-	-	-	-	-	-	-	-	-	-	-	-		-	-	-	-	+	-	-	-	-	-	-	-	-	-
12_104824073_104828664	HERV-042	-	-	-	-	-	-	-	-	-	-	-	-	-	-	-	-	-	-	-	-	-	-	-	-	-	-	-	-	-	-	-	-	-		-	-	-	-	-	-	-	-	-	-	-	-	-	-
12_82368066_82374373	HERV-026	-	-	-	-	-	-	-	-	-	-	-	-	-	-	-	-	-	-	-	-	-	-	-	-	-	-	-	-	-	-	-	-	-		-	-	-	-	-	-	-	-	-	-	-	-	-	-
1_36330037_36337263	HERV-035	-	-	-	-	-	-	-	-	-	-	-	-	-	-	-	-	-	-	-	-	-	-	-	-	-	-	-	-	-	-	-	-	-		-	-	-	-	-	-	-	-	-	-	-	-	-	-
19_57513038_57518511	HERV-158	-	-	-	-	-	-	-	-	-	-	-	-	-	-	-	-	-	-	-	-	-	-	-	-	-	-	-	-	-	-	-	-	-		-	-	-	-	-	-	-	-	-	-	-	-	-	-
4_99013444_99021899	HERV-039	-	-	-	-	-	-	-	-	-	-	-	-	-	-	-	-	-	-	-	-	-	-	-	-	-	-	-	-	-	-	-	-	-		-	-	-	-	-	-	+	-	+	-	-	-	-	-
22_19936445_19938701	HERV-074	-	-	-	-	-	-	-	-	-	-	-	-	-	-	-	-	-	-	-	-	-	-	-	-	-	-	-	-	-	-	-	-	-		-	-	-	-	-	-	-	-	-	-	-	-	-	-
X_69697027_69703830	HERV-192	-	-	-	-	-	-	-	-	-	-	-	-	-	-	-	-	-	-	-	-	-	-	-	-	-	-	-	-	-	-	-	-	-		-	-	-	-	-	-	-	-	-	-	-	-	-	-
4_191761_197074	HERV-052	-	-	-	-	-	-	-	-	-	-	-	-	-	-	-	-	-	-	-	-	-	-	-	-	-	-	-	-	-	-	-	-	-		-	-	-	-	-	-	-	-	-	-	-	-	-	-
6_80109511_80113639	HERV-191	-	-	-	-	-	-	-	-	-	-	-	-	-	-	-	-	-	-	-	-	-	-	-	-	-	-	-	-	-	-	-	-	-		-	-	-	-	-	-	-	-	-	-	-	-	-	-
12_100633104_100648335	HERV-037	-	-	-	-	-	-	-	-	-	-	-	-	-	-	-	-	-	-	-	-	-	-	-	-	-	-	-	-	-	-	-	-	-		-	-	-	-	-	-	-	-	-	-	-	-	-	-
6_14294642_14302844	HERV-032	-	-	-	-	-	-	-	-	-	-	-	-	-	-	-	-	-	-	-	-	-	-	-	-	-	-	-	-	-	-	-	-	-		-	-	-	-	-	-	-	-	-	-	-	-	-	-
7_108669275_108676761	HERV-185	-	-	-	-	-	-	-	-	-	-	-	-	-	-	-	-	-	-	-	-	-	-	-	-	-	-	-	-	-	-	-	-	-		-	-	-	-	-	-	-	-	-	-	-	-	-	-
20_468632_472902	HERV-044	-	-	-	-	-	-	-	-	-	-	-	-	-	-	-	-	-	-	-	-	-	-	-	-	-	-	-	-	-	-	-	-	-		-	-	-	-	-	-	-	-	-	-	-	-	-	-
7_152040018_152043289	HERV-048	-	-	-	-	-	-	-	-	-	-	-	-	-	-	-	-	-	-	-	-	-	-	-	-	-	-	-	-	-	-	-	-	-		-	-	-	-	-	-	-	-	-	-	-	-	-	-
3_5691002_5699780	HERV-184	-	-	-	-	-	-	-	-	-	-	-	-	-	-	-	-	-	-	-	-	-	-	-	-	-	-	-	-	-	-	-	-	-		-	-	-	-	-	-	-	-	-	-	-	-	-	-
X_47866274_47875865	HERV-157	-	-	-	-	-	-	-	-	-	-	-	-	-	-	-	-	-	-	-	-	-	-	-	-	-	-	-	-	-	-	-	-	-		-	-	-	-	-	-	-	-	-	-	-	-	-	-
9_133076136_133085152	HERV-085	-	-	-	-	-	-	-	-	-	-	-	-	-	-	-	-	-	-	-	-	-	-	-	-	-	-	-	-	-	-	-	-	-		-	-	-	-	-	-	-	-	-	-	-	-	-	-
16_10419373_10424167	HERV-092	-	-	-	-	-	-	-	-	-	-	-	-	-	-	-	-	-	-	-	-	-	-	-	-	-	-	-	-	-	-	-	-	-		-	-	-	-	-	-	-	+	-	-	-	-	-	-
6_29875649_29881048	HERV-089	-	-	-	-	-	-	-	-	-	-	-	-	-	-	-	-	-	-	-	-	-	-	-	-	-	-	-	-	-	-	-	-	-		+	-	-	-	-	-	-	-	-	-	-	-	-	-
5_32548454_32560424	HERV-159	-	-	-	-	-	-	-	-	-	-	-	-	-	-	-	-	-	-	-	-	-	-	-	-	-	-	-	-	-	-	-	-	-		-	-	-	-	-	-	-	-	-	-	-	-	-	-
19_8379292_8386644	HERV-144	-	-	-	-	-	-	-	-	-	-	-	-	-	-	-	-	-	-	-	-	-	-	-	-	-	-	-	-	-	-	-	-	-		-	-	-	-	-	-	-	-	-	+	-	-	-	-
4_143177945_143180459	HERV-160	-	-	-	-	-	-	-	-	-	-	-	-	-	-	-	-	-	-	-	-	-	-	-	-	-	-	-	-	-	-	-	-	-		-	-	-	-	-	-	-	-	-	-	-	-	-	-
14_50544971_50554903	HERV-161	-	-	-	-	-	-	-	-	-	-	-	-	-	-	-	-	-	-	-	-	-	-	-	-	-	-	-	-	-	-	-	-	-		-	-	-	-	-	-	-	-	-	-	-	-	-	-
X_40793645_40806487	HERV-162	-	-	-	-	-	-	-	-	-	-	-	-	-	-	-	-	-	-	-	-	-	-	-	-	-	-	-	-	-	-	-	-	-		-	-	-	-	-	-	-	-	-	-	-	-	-	-
7_99723171_99729894	HERV-150	-	-	-	-	-	-	-	-	-	-	-	-	-	-	-	-	-	-	-	-	-	-	-	-	-	-	-	-	-	-	-	-	-		-	-	-	-	+	-	-	+	-	-	-	-	-	-
10_90807287_90814529	HERV-066	-	-	-	-	-	-	-	-	-	-	-	-	-	-	-	-	-	-	-	-	-	-	-	-	-	-	-	-	-	-	-	-	-		-	-	-	-	-	-	-	-	-	-	-	-	-	-
5_96164809_96172177	HERV-040	-	-	-	-	-	-	-	-	-	-	-	-	-	-	-	-	-	-	-	-	-	-	-	-	-	-	-	-	-	-	-	-	-		-	-	-	-	-	-	-	-	-	-	-	-	-	-
12_50902474_50913367	HERV-163	-	-	-	-	-	-	-	-	-	-	-	-	-	-	-	-	-	-	-	-	-	-	-	-	-	-	-	-	-	-	-	-	-		-	-	-	-	-	-	-	-	-	-	-	-	-	-
2_202498631_202504187	HERV-164	-	-	-	-	-	-	-	-	-	-	-	-	-	-	-	-	-	-	-	-	-	-	-	-	-	-	-	-	-	-	-	-	-		-	-	-	-	-	-	-	-	-	-	-	-	-	-
4_176344476_176348812	HERV-165	-	-	-	-	-	-	-	-	-	-	-	-	-	-	-	-	-	-	-	-	-	-	-	-	-	-	-	-	-	-	-	-	-		-	-	-	-	-	-	-	-	-	-	-	-	-	-
5_122616934_122624322	HERV-166	-	-	-	-	-	-	-	-	-	-	-	-	-	-	-	-	-	-	-	-	-	-	-	-	-	-	-	-	-	-	-	-	-		-	-	-	-	-	-	-	-	-	-	-	-	-	-
6_114010995_114018008	HERV-167	-	-	-	-	-	-	-	-	-	-	-	-	-	-	-	-	-	-	-	-	-	-	-	-	-	-	-	-	-	-	-	-	-		-	-	-	-	-	-	-	-	-	-	-	-	-	-
4_37545756_37552478	HERV-104	-	-	-	-	-	-	-	-	-	-	-	-	-	-	-	-	-	-	-	-	-	-	-	-	-	-	-	-	-	-	-	-	-		-	-	-	-	-	-	-	-	-	-	-	-	-	-
4_8482382_8488709	HERV-073	-	-	-	-	-	-	-	-	-	-	-	-	-	-	-	-	-	-	-	-	-	-	-	-	-	-	-	-	-	-	-	-	-		-	-	-	-	-	-	+	-	-	-	-	-	-	-
1_225791234_225801134	HERV-168	-	-	-	-	-	-	-	-	-	-	-	-	-	-	-	-	-	-	-	-	-	-	-	-	-	-	-	-	-	-	-	-	-		-	-	-	-	-	-	-	-	-	-	-	-	-	-
2_215922302_215930906	HERV-170	-	-	-	-	-	-	-	-	-	-	-	-	-	-	-	-	-	-	-	-	-	-	-	-	-	-	-	-	-	-	-	-	-		-	-	-	-	-	-	-	-	-	-	-	-	-	-
4_101899963_101906852	HERV-172	-	-	-	-	-	-	-	-	-	-	-	-	-	-	-	-	-	-	-	-	-	-	-	-	-	-	-	-	-	-	-	-	-		-	-	-	-	-	-	-	-	-	-	-	-	-	-
5_72926261_72936085	HERV-173	-	-	-	-	-	-	-	-	-	-	-	-	-	-	-	-	-	-	-	-	-	-	-	-	-	-	-	-	-	-	-	-	-		-	-	-	-	-	-	-	-	-	-	-	-	-	-
8_72096359_72104776	HERV-174	-	-	-	-	-	-	-	-	-	-	-	-	-	-	-	-	-	-	-	-	-	-	-	-	-	-	-	-	-	-	-	-	-		-	-	-	-	-	-	-	-	-	-	-	-	-	-
X_71264575_71272620	HERV-175	-	-	-	-	-	-	-	-	-	-	-	-	-	-	-	-	-	-	-	-	-	-	-	-	-	-	-	-	-	-	-	-	-		-	-	-	-	-	-	-	-	-	-	-	-	-	-
X_73527957_73536417	HERV-176	-	-	-	-	-	-	-	-	-	-	-	-	-	-	-	-	-	-	-	-	-	-	-	-	-	-	-	-	-	-	-	-	-		-	-	-	-	-	-	-	-	-	-	-	-	-	-
5_175991929_176006067	HERV-064	-	-	-	-	-	-	-	-	-	-	-	-	-	-	-	-	-	-	-	-	-	-	-	-	-	-	-	-	-	-	-	-	-		-	-	-	-	-	-	-	-	-	-	-	-	-	-
5_88176769_88177883	HERV-178	-	-	-	-	-	-	-	-	-	-	-	-	-	-	-	-	-	-	-	-	-	-	-	-	-	-	-	-	-	-	-	-	-		-	-	-	-	-	-	-	-	-	-	-	-	-	-
19_56494761_56501703	HERV-179	-	-	-	-	-	-	-	-	-	-	-	-	-	-	-	-	-	-	-	-	-	-	-	-	-	-	-	-	-	-	-	-	-		-	-	-	-	-	-	-	-	-	-	-	-	-	-
7_12589988_12596310	HERV-180	-	-	-	-	-	-	-	-	-	-	-	-	-	-	-	-	-	-	-	-	-	-	-	-	-	-	-	-	-	-	-	-	-		-	-	-	-	-	-	-	-	-	-	-	-	-	-
19_52408080_52414733	HERV-103	-	-	-	-	-	-	-	-	-	-	-	-	-	-	-	-	-	-	-	-	-	-	-	-	-	-	-	-	-	-	-	-	-		-	-	-	-	-	-	-	-	-	-	+	-	-	-
7_141751124_141756138	HERV-033	-	-	-	-	-	-	-	-	-	-	-	-	-	-	-	-	-	-	-	-	-	-	-	-	-	-	-	-	-	-	-	-	-		-	-	-	-	-	-	-	-	-	-	-	-	-	-
1_65637767_65648036	HERV-181	-	-	-	-	-	-	-	-	-	-	-	-	-	-	-	-	-	-	-	-	-	-	-	-	-	-	-	-	-	-	-	-	-		-	-	-	-	-	-	-	-	-	-	-	-	-	-
1_70366861_70372373	HERV-117	-	-	-	-	-	-	-	-	-	-	-	-	-	-	-	-	-	-	-	-	-	-	-	-	-	-	-	-	-	-	-	-	-		-	-	-	-	-	-	-	-	-	-	-	-	-	-
4_77392266_77400204	HERV-182	-	-	-	-	-	-	-	-	-	-	-	-	-	-	-	-	-	-	-	-	-	-	-	-	-	-	-	-	-	-	-	-	-		-	-	-	-	-	-	-	-	-	-	-	-	-	-
13_20678764_20685230	HERV-022	-	-	-	-	-	-	-	-	-	-	-	-	-	-	-	-	-	-	-	-	-	-	-	-	-	-	-	-	-	-	-	-	-		-	-	-	-	-	-	-	-	-	-	-	-	-	-
11_110396310_110409362	HERV-030	-	-	-	-	-	-	-	-	-	-	-	-	-	-	-	-	-	-	-	-	-	-	-	-	-	-	-	-	-	-	-	-	-		-	-	-	-	-	-	-	-	-	-	-	-	-	-
14_52164860_52172557	HERV-034	-	-	-	-	-	-	-	-	-	-	-	-	-	-	-	-	-	-	-	-	-	-	-	-	-	-	-	-	-	-	-	-	-		-	-	-	-	-	-	-	-	-	-	-	-	-	-
11_14524557_14527625	HERV-045	-	-	-	-	-	-	-	-	-	-	-	-	-	-	-	-	-	-	-	-	-	-	-	-	-	-	-	-	-	-	-	-	-		-	-	-	-	-	-	+	-	-	-	-	-	-	-
16_30096934_30104154	HERV-051	-	-	-	-	-	-	-	-	-	-	-	-	-	-	-	-	-	-	-	-	-	-	-	-	-	-	-	-	-	-	-	-	-		-	-	-	-	-	-	-	-	-	-	-	-	-	-
12_11462167_11468020	HERV-053	-	-	-	-	-	-	-	-	-	-	-	-	-	-	-	-	-	-	-	-	-	-	-	-	-	-	-	-	-	-	-	-	-		-	-	-	-	-	-	-	-	-	-	-	-	-	-
X_37478341_37484837	HERV-098	-	-	-	-	-	-	-	-	-	-	-	-	-	-	-	-	-	-	-	-	-	-	-	-	-	-	-	-	-	-	-	-	-		-	-	-	-	-	-	-	-	-	-	-	-	-	-
1_155622388_155626664	HERV-099	-	-	-	-	-	-	-	-	-	-	-	-	-	-	-	-	-	-	-	-	-	-	-	-	-	-	-	-	-	-	-	-	-		-	-	-	-	-	-	+	-	-	-	-	-	-	-
4_78713533_78719721	HERV-100	-	-	-	-	-	-	-	-	-	-	-	-	-	-	-	-	-	-	-	-	-	-	-	-	-	-	-	-	-	-	-	-	-		-	-	-	-	-	-	-	-	-	-	-	-	-	-
3_14225210_14230183	HERV-102	-	-	-	-	-	-	-	-	-	-	-	-	-	-	-	-	-	-	-	-	-	-	-	-	-	-	-	-	-	-	-	-	-		-	-	-	-	-	-	-	-	-	-	-	-	-	-
6_88404564_88419780	HERV-101	-	-	-	-	-	-	-	-	-	-	-	-	-	-	-	-	-	-	-	-	-	-	-	-	-	-	-	-	-	-	-	-	-		-	-	-	-	-	-	-	-	-	-	-	-	-	-
6_119764797_119771994	HERV-105	-	-	-	-	-	-	-	-	-	-	-	-	-	-	-	-	-	-	-	-	-	-	-	-	-	-	-	-	-	-	-	-	-		-	-	-	-	-	-	-	-	-	-	-	-	-	-
12_66281496_66290831	HERV-069	-	-	-	-	-	-	-	-	-	-	-	-	-	-	-	-	-	-	-	-	-	-	-	-	-	-	-	-	-	-	-	-	-		-	-	-	-	-	-	-	-	-	-	-	-	-	-
X_16038039_16051365	HERV-070	-	-	-	-	-	-	-	-	-	-	-	-	-	-	-	-	-	-	-	-	-	-	-	-	-	-	-	-	-	-	-	-	-		-	-	-	-	-	-	-	-	-	-	-	-	-	-
4_138927813_138934855	HERV-111	-	-	-	-	-	-	-	-	-	-	-	-	-	-	-	-	-	-	-	-	-	-	-	-	-	-	-	-	-	-	-	-	-		-	-	-	-	-	-	-	-	-	-	-	-	-	-
9_21922275_21931725	HERV-113	-	-	-	-	-	-	-	-	-	-	-	-	-	-	-	-	-	-	-	-	-	-	-	-	-	-	-	-	-	-	-	-	-		-	-	-	-	-	-	-	-	-	-	-	-	-	-
2_8893541_8903195	HERV-110	-	-	-	-	-	-	-	-	-	-	-	-	-	-	-	-	-	-	-	-	-	-	-	-	-	-	-	-	-	-	-	-	-		-	-	-	-	-	-	-	-	-	-	-	-	-	-
X_107052129_107054871	HERV-107	-	-	-	-	-	-	-	-	-	-	-	-	-	-	-	-	-	-	-	-	-	-	-	-	-	-	-	-	-	-	-	-	-		-	-	-	-	-	-	-	-	-	-	-	-	-	-
3_93938045_93955754	HERV-071	-	-	-	-	-	-	-	-	-	-	-	-	-	-	-	-	-	-	-	-	-	-	-	-	-	-	-	-	-	-	-	-	-		-	-	-	-	-	-	-	-	-	-	-	-	-	-
20_1728520_1733344	HERV-109	-	-	-	-	-	-	-	-	-	-	-	-	-	-	-	-	-	-	-	-	-	-	-	-	-	-	-	-	-	-	-	-	-		-	-	-	-	-	-	-	-	-	-	-	-	-	-
5_82969107_82975992	HERV-112	-	-	-	-	-	-	-	-	-	-	-	-	-	-	-	-	-	-	-	-	-	-	-	-	-	-	-	-	-	-	-	-	-		-	-	-	-	-	-	-	-	-	-	-	-	-	-
2_73687663_73699895	HERV-062	-	-	-	-	-	-	-	-	-	-	-	-	-	-	-	-	-	-	-	-	-	-	-	-	-	-	-	-	-	-	-	-	-		-	-	-	-	-	-	-	-	-	-	-	-	-	-
6_47634876_47647929	HERV-063	-	-	-	-	-	-	-	-	-	-	-	-	-	-	-	-	-	-	-	-	-	-	-	-	-	-	-	-	-	-	-	-	-		-	-	-	-	-	-	+	-	-	-	-	-	-	-
1_150650451_150657785	HERV-072	-	-	-	-	-	-	-	-	-	-	-	-	-	-	-	-	-	-	-	-	-	-	-	-	-	-	-	-	-	-	-	-	-		-	-	-	-	-	-	-	-	-	-	-	-	-	-
1_172795696_172812639	HERV-118	-	-	-	-	-	-	-	-	-	-	-	-	-	-	-	-	-	-	-	-	-	-	-	-	-	-	-	-	-	-	-	-	-		-	-	-	-	-	-	-	-	-	-	-	-	-	-
8_65120222_65133148	HERV-127	-	-	-	-	-	-	-	-	-	-	-	-	-	-	-	-	-	-	-	-	-	-	-	-	-	-	-	-	-	-	-	-	-		-	-	-	-	-	-	-	-	-	-	-	-	-	-
3_118842461_118852150	HERV-121	-	-	-	-	-	-	-	-	-	-	-	-	-	-	-	-	-	-	-	-	-	-	-	-	-	-	-	-	-	-	-	-	-		-	-	-	-	-	-	-	-	-	-	-	-	-	-
4_163093169_163103788	HERV-124	-	-	-	-	-	-	-	-	-	-	-	-	-	-	-	-	-	-	-	-	-	-	-	-	-	-	-	-	-	-	-	-	-		-	-	-	-	-	-	-	-	-	-	-	-	-	-
4_160662406_160671794	HERV-123	-	-	-	-	-	-	-	-	-	-	-	-	-	-	-	-	-	-	-	-	-	-	-	-	-	-	-	-	-	-	-	-	-		-	-	-	-	-	-	-	-	-	-	-	-	-	-
16_18990800_18997310	HERV-120	-	-	-	-	-	-	-	-	-	-	-	-	-	-	-	-	-	-	-	-	-	-	-	-	-	-	-	-	-	-	-	-	-		-	-	-	-	-	-	-	-	-	-	-	-	-	-
7_139001241_139007031	HERV-125	-	-	-	-	-	-	-	-	-	-	-	-	-	-	-	-	-	-	-	-	-	-	-	-	-	-	-	-	-	-	-	-	-		-	-	-	-	-	-	-	-	-	-	-	-	-	-
12_64130613_64136206	HERV-083	-	-	-	-	-	-	-	-	-	-	-	-	-	-	-	-	-	-	-	-	-	-	-	-	-	-	-	-	-	-	-	-	-		-	-	-	-	-	-	+	-	-	-	-	+	-	-
14_80464409_80472959	HERV-119	-	-	-	-	-	-	-	-	-	-	-	-	-	-	-	-	-	-	-	-	-	-	-	-	-	-	-	-	-	-	-	-	-		-	-	-	-	-	-	-	-	-	-	-	-	-	-
7_22913413_22917709	HERV-126	-	-	-	-	-	-	-	-	-	-	-	-	-	-	-	-	-	-	-	-	-	-	-	-	-	-	-	-	-	-	-	-	-		-	-	-	-	-	-	-	-	-	-	-	-	-	-
3_46329667_46332857	HERV-122	-	-	-	-	-	-	-	-	-	-	-	-	-	-	-	-	-	-	-	-	-	-	-	-	-	-	-	-	-	-	-	-	-		-	-	-	-	-	-	-	-	-	-	-	-	-	-
6_106228135_106235814	HERV-114	-	-	-	-	-	-	-	-	-	-	-	-	-	-	-	-	-	-	-	-	-	-	-	-	-	-	-	-	-	-	-	-	-		-	-	-	-	+	-	+	-	-	-	-	-	-	-
12_8787063_8796436	HERV-136	-	-	-	-	-	-	-	-	-	-	-	-	-	-	-	-	-	-	-	-	-	-	-	-	-	-	-	-	-	-	-	-	-		-	-	-	-	-	-	+	-	-	-	-	-		-
19_36255755_36265235	HERV-130	-	-	-	-	-	-	-	-	-	-	-	-	-	-	-	-	-	-	-	-	-	-	-	-	-	-	-	-	-	-	-	-	-		-	-	-	-	-	-	-	-	-	-	-	-	-	-
2_108523884_108531469	HERV-131	-	-	-	-	-	-	-	-	-	-	-	-	-	-	-	-	-	-	-	-	-	-	-	-	-	-	-	-	-	-	-	-	-		-	-	-	-	-	-	-	-	-	-	-	-	-	-
Y_13252526_13259365	HERV-087	-	-	-	-	-	-	-	-	-	-	-	-	-	-	-	-	-	-	-	-	-	-	-	-	-	-	-	-	-	-	-	-	-		-	-	-	-	+	+	+	-	-	+	-	+	-	-
14_59443911_59453014	HERV-081	-	-	-	-	-	-	-	-	-	-	-	-	-	-	-	-	-	-	-	-	-	-	-	-	-	-	-	-	-	-	-	-	-		-	-	-	-	-	-	-	-	-	-	-	-	-	-
3_112413019_112423381	HERV-132	-	-	-	-	-	-	-	-	-	-	-	-	-	-	-	-	-	-	-	-	-	-	-	-	-	-	-	-	-	-	-	-	-		-	-	-	-	-	-	-	-	-	-	-	-	-	-
7_102970587_102983136	HERV-133	-	-	-	-	-	-	-	-	-	-	-	-	-	-	-	-	-	-	-	-	-	-	-	-	-	-	-	-	-	-	-	-	-		-	-	-	-	-	-	-	-	-	-	-	-	-	-
Y_19079936_19087497	HERV-134	-	-	-	-	-	-	-	-	-	-	-	-	-	-	-	-	-	-	-	-	-	-	-	-	-	-	-	-	-	-	-	-	-		-	-	-	-	-	-	-	-	-	-	-	-	-	-
Y_21020987_21028812	HERV-135	-	-	-	-	-	-	-	-	-	-	-	-	-	-	-	-	-	-	-	-	-	-	-	-	-	-	-	-	-	-	-	-	-		-	-	-	-	-	-	-	-	-	-	-	-	-	-
15_51357586_51367580	HERV-137	-	-	-	-	-	-	-	-	-	-	-	-	-	-	-	-	-	-	-	-	-	-	-	-	-	-	-	-	-	-	-	-	-		-	-	-	-	-	-	-	-	-	-	-	+	+	-
7_138556757_138566149	HERV-138	-	-	-	-	-	-	-	-	-	-	-	-	-	-	-	-	-	-	-	-	-	-	-	-	-	-	-	-	-	-	-	-	-		-	-	-	-	-	-	-	-	-	-	+	-	+	-
6_2310408_2317792	HERV-139	-	-	-	-	-	-	-	-	-	-	-	-	-	-	-	-	-	-	-	-	-	-	-	-	-	-	-	-	-	-	-	-	-		-	-	-	-	+	-	+	-	-	-	-	-	+	-
3_20269428_20281828	HERV-140	-	-	-	-	-	-	-	-	-	-	-	-	-	-	-	-	-	-	-	-	-	-	-	-	-	-	-	-	-	-	-	-	-		-	-	-	-	-	-	-	-	-	-	-	-	+	-
12_29135981_29140551	HERV-141	-	-	-	-	-	-	-	-	-	-	-	-	-	-	-	-	-	-	-	-	-	-	-	-	-	-	-	-	-	-	-	-	-		-	-	-	-	-	-	-	-	-	-	-	+	-	-
Y_7392325_7401043	HERV-201	-	-	-	-	-	-	-	-	-	-	-	-	-	-	-	-	-	-	-	-	-	-	-	-	-	-	-	-	-	-	-	-	-		-	-	-	-	-	-	-	-	+	+	-	-	-	-
2_186431385_186438154	HERV-146	-	-	-	-	-	-	-	-	-	-	-	-	-	-	-	-	-	-	-	-	-	-	-	-	-	-	-	-	-	-	-	-	-		-	-	-	-	-	-	-	-	-	+	-	-	-	-
8_127431700_127440906	HERV-202	-	-	-	-	-	-	-	-	-	-	-	-	-	-	-	-	-	-	-	-	-	-	-	-	-	-	-	-	-	-	-	-	-		-	-	-	-	-	-	-	-	+	+	-	-	-	-
15_50867392_50875568	HERV-145	-	-	-	-	-	-	-	-	-	-	-	-	-	-	-	-	-	-	-	-	-	-	-	-	-	-	-	-	-	-	-	-	-		-	-	-	-	-	-	-	-	-	+	-	-	-	-
21_32660558_32664759	HERV-147	-	-	-	-	-	-	-	-	-	-	-	-	-	-	-	-	-	-	-	-	-	-	-	-	-	-	-	-	-	-	-	-	-		-	-	-	-	-	-	-	-	+	-	-	-	-	-
8_63143704_63154359	HERV-148	-	-	-	-	-	-	-	-	-	-	-	-	-	-	-	-	-	-	-	-	-	-	-	-	-	-	-	-	-	-	-	-	-		-	-	-	-	-	-	-	-	+	-	-	-	-	-
11_83442171_83448534	HERV-151	-	-	-	-	-	-	-	-	-	-	-	-	-	-	-	-	-	-	-	-	-	-	-	-	-	-	-	-	-	-	-	-	-		-	-	-	-	-	-	-	+	-	-	-	-	-	-
5_112524092_112532633	HERV-149	-	-	-	-	-	-	-	-	-	-	-	-	-	-	-	-	-	-	-	-	-	-	-	-	-	-	-	-	-	-	-	-	-		-	-	-	-	-	-	+	+	-	-	-	-	-	-
11_95934453_95943860	HERV-065	-	-	-	-	-	-	-	-	-	-	-	-	-	-	-	-	-	-	-	-	-	-	-	-	-	-	-	-	-	-	-	-	-		-	-	-	-	-	+	+	-	-	-	-	-	-	-
1_247286261_247291931	HERV-078	-	-	-	-	-	-	-	-	-	-	-	-	-	-	-	-	-	-	-	-	-	-	-	-	-	-	-	-	-	-	-	-	-		-	-	-	-	-	-	+	-	-	-	-	-	-	-
2_217590844_217592765	HERV-153	-	-	-	-	-	-	-	-	-	-	-	-	-	-	-	-	-	-	-	-	-	-	-	-	-	-	-	-	-	-	-	-	-		-	-	-	-	-	-	+	-	-	-	-	-	-	-
4_25238664_25247155	HERV-152	-	-	-	-	-	-	-	-	-	-	-	-	-	-	-	-	-	-	-	-	-	-	-	-	-	-	-	-	-	-	-	-	-		-	-	-	-	-	-	+	-	-	-	-	-	-	-
6_137717275_137724946	HERV-076	-	-	-	-	-	-	-	-	-	-	-	-	-	-	-	-	-	-	-	-	-	-	-	-	-	-	-	-	-	-	-	-	-		-	-	-	-	-	-	+	-	-	-	-	-	-	-
5_126838561_126845494	HERV-079	-	-	-	-	-	-	-	-	-	-	-	-	-	-	-	-	-	-	-	-	-	-	-	-	-	-	-	-	-	-	-	-	-		-	-	-	-	-	-	+	-	-	-	-	-	-	-
19_9709655_9722342	HERV-084	-	-	-	-	-	-	-	-	-	-	-	-	-	-	-	-	-	-	-	-	-	-	-	-	-	-	-	-	-	-	-	-	-		-	-	-	-	-	-	+	-	-	-	-	-	-	-
8_64764925_64777239	HERV-154	-	-	-	-	-	-	-	-	-	-	-	-	-	-	-	-	-	-	-	-	-	-	-	-	-	-	-	-	-	-	-	-	-		-	-	-	-	-	+	-	-	-	-	-	-	-	-
7_97948902_97960343	HERV-156	-	-	-	-	-	-	-	-	-	-	-	-	-	-	-	-	-	-	-	-	-	-	-	-	-	-	-	-	-	-	-	-	-		-	-	-	-	+	-	-	-	-	-	-	-	-	-
X_47285390_47294133	HERV-142	-	-	-	-	-	-	-	-	-	-	-	-	-	-	-	-	-	-	-	-	-	-	-	-	-	-	-	-	-	-	-	-	-		-	-	-	+	-	-	-	-	-	-	-	-	-	-
1_186512485_186523752	HERV-143	-	-	-	-	-	-	-	-	-	-	-	-	-	-	-	-	-	-	-	-	-	-	-	-	-	-	-	-	-	-	-	-	-		+	-	-	-	-	-	-	-	-	-	-	-	-	-
19_47392828_47398771	HERV-055	-	-	-	-	-	-	-	-	-	-	-	-	-	-	-	-	-	-	-	-	-	-	-	-	-	-	-	-	-	-	-	-	-		-	-	-	-	-	-	-	-	-	-	-	-	-	-
6_26288073_26296131	HERV-056	-	-	-	-	-	-	-	-	-	-	-	-	-	-	-	-	-	-	-	-	-	-	-	-	-	-	-	-	-	-	-	-	-		-	-	-	-	-	-	-	-	-	-	-	-	-	-
11_95609667_95615594	HERV-058	-	-	-	-	-	-	-	-	-	-	-	-	-	-	-	-	-	-	-	-	-	-	-	-	-	-	-	-	-	-	-	-	-		-	-	-	-	-	-	-	-	-	-	-	-	-	-
19_42446146_42453306	HERV-060	-	-	-	-	-	-	-	-	-	-	-	-	-	-	-	-	-	-	-	-	-	-	-	-	-	-	-	-	-	-	-	-	-		-	-	-	-	-	-	-	-	-	-	-	-	-	-
4_69825834_69831487	HERV-075	-	-	-	-	-	-	-	-	-	-	-	-	-	-	-	-	-	-	-	-	-	-	-	-	-	-	-	-	-	-	-	-	-		-	-	-	-	-	-	-	-	-	-	-	-	-	-
2_151309244_151313819	HERV-077	-	-	-	-	-	-	-	-	-	-	-	-	-	-	-	-	-	-	-	-	-	-	-	-	-	-	-	-	-	-	-	-	-		-	-	-	-	-	-	-	-	-	-	-	-	-	-
6_110917872_110928127	HERV-080	-	-	-	-	-	-	-	-	-	-	-	-	-	-	-	-	-	-	-	-	-	-	-	-	-	-	-	-	-	-	-	-	-		-	-	-	-	-	-	-	-	-	-	-	-	-	-
14_102234172_102245769	HERV-082	-	-	-	-	-	-	-	-	-	-	-	-	-	-	-	-	-	-	-	-	-	-	-	-	-	-	-	-	-	-	-	-	-		-	-	-	-	-	-	-	-	-	-	-	-	-	-
11_122824427_122834651	HERV-086	-	-	-	-	-	-	-	-	-	-	-	-	-	-	-	-	-	-	-	-	-	-	-	-	-	-	-	-	-	-	-	-	-		-	-	-	-	-	-	-	-	-	-	-	-	-	-
1_86339776_86344673	HERV-090	-	-	-	-	-	-	-	-	-	-	-	-	-	-	-	-	-	-	-	-	-	-	-	-	-	-	-	-	-	-	-	-	-		-	-	-	-	-	-	-	-	-	-	-	-	-	-
11_4495394_4498723	HERV-091	-	-	-	-	-	-	-	-	-	-	-	-	-	-	-	-	-	-	-	-	-	-	-	-	-	-	-	-	-	-	-	-	-		-	-	-	-	-	-	-	-	-	-	-	-	-	-
19_6572630_6577889	HERV-093	-	-	-	-	-	-	-	-	-	-	-	-	-	-	-	-	-	-	-	-	-	-	-	-	-	-	-	-	-	-	-	-	-		-	-	-	-	-	-	-	-	-	-	-	-	-	-
1_229412495_229420609	HERV-203	-	-	-	-	-	-	-	-	-	-	-	-	-	-	-	-	-	-	-	-	-	-	-	-	-	-	-	-	-	-	-	-	-		-	-	-	-	-	-	-	-	-	-	-	-	-	-
1_41944842_41953816	HERV-204	-	-	-	-	-	-	-	-	-	-	-	-	-	-	-	-	-	-	-	-	-	-	-	-	-	-	-	-	-	-	-	-	-		-	-	-	-	-	-	-	-	-	-	-	-	-	-
2_63322226_63329541	HERV-205	-	-	-	-	-	-	-	-	-	-	-	-	-	-	-	-	-	-	-	-	-	-	-	-	-	-	-	-	-	-	-	-	-		-	-	-	-	-	-	-	-	-	-	-	-	-	-
11_73939028_73947458	HERV-206	-	-	-	-	-	-	-	-	-	-	-	-	-	-	-	-	-	-	-	-	-	-	-	-	-	-	-	-	-	-	-	-	-		-	-	-	-	-	-	-	-	-	-	-	-	-	-
1_173367994_173375971	HERV-207	-	-	-	-	-	-	-	-	-	-	-	-	-	-	-	-	-	-	-	-	-	-	-	-	-	-	-	-	-	-	-	-	-		-	-	-	-	-	-	-	-	-	-	-	-	-	-
12_131867697_131880952	HERV-208	-	-	-	-	-	-	-	-	-	-	-	-	-	-	-	-	-	-	-	-	-	-	-	-	-	-	-	-	-	-	-	-	-		-	-	-	-	-	-	-	-	-	-	-	-	-	-
14_61114582_61121488	HERV-016	-	-	-	-	-	-	-	-	-	-	-	-	-	-	-	-	-	-	-	-	-	-	-	-	-	-	-	-	-	-	-	-	-		-	-	-	-	-	-	-	-	-	-	-	-	+	-
[truncated: 171 more columns]

## Sheet: S7
Supplementary Table 7: Good/usable window numbers for HERV loci used in Figure 5. This table shows the number of good/usable windows for individual HERV loci across selected samples. This table presents numerical window values. These data were used to generate the heatmap shown in Figure 5.
Create heatmap	Label for paper	72-0	72-7	79-0	79-7	80-0	80-7	145-0	145-7	154-0	154-7	283-0	283-7	62-0	62-7	85-7	163-0	163-7	251-0	251-7	272-0	272-7	276-7		PID 942	PID 913	PID 608	PID 102	PID 709	PID 799	PID 414	PID 147	PID 804	PID 927	PID 546	PID 161		S1-nCOV1	S2-nCOV2	S9-nCOV3	S10-nCOV4	S11-nCOV5	S12-nCOV6	S15-nCOV7	S16-nCOV8	S17-nCOV9	S18-nCOV10	S20-nCOV11
5_147715836_147734078	HERV-001	0	0	0	0	0	0	0	0	0	0	0	0	0	0	0	0	11	0	0	0	0	0		332	287	198	280	286	258	172	252	293	297	276	269		0	0	0	0	0	0	0	0	0	0	0
12_88173234_88183818	HERV-002	0	0	0	0	0	0	9	0	0	10	0	0	0	0	0	0	0	0	0	9	0	0		31	19	15	12	35	14	11	17	20	26	13	15		0	0	0	0	0	0	9	0	0	0	0
1_178141216_178143059	HERV-003	0	0	0	0	0	0	0	0	0	0	0	0	0	0	0	0	0	0	0	0	0	0		17	25	13	18	15	15	9	18	22	15	18	13		0	0	0	0	0	0	0	0	0	0	0
1_221947780_221958635	HERV-004	0	0	0	0	0	0	12	0	0	9	0	0	0	0	0	0	12	0	0	0	0	0		63	46	70	9	27	24	34	55	26	83	0	0		0	0	0	0	0	0	0	0	0	0	0
8_131820834_131826284	HERV-005	0	0	0	0	0	0	0	0	0	0	0	0	0	0	0	0	0	0	0	0	0	0		78	12	36	21	12	0	0	0	10	0	33	0		0	0	0	0	0	0	0	0	0	0	0
1_160687620_160690643	HERV-006	0	0	0	0	0	0	10	0	0	0	0	0	11	0	0	0	0	0	0	0	0	0		37	46	23	20	34	17	0	17	23	43	19	30		0	0	0	0	0	0	0	0	0	0	0
7_143105116_143110504	HERV-007	0	0	0	0	0	0	0	0	0	0	0	0	0	0	0	0	0	0	0	0	0	0		41	23	19	0	0	0	0	33	0	22	0	14		0	0	0	0	0	0	0	0	0	0	0
5_118948083_118952819	HERV-008	0	0	0	0	0	0	0	0	0	0	0	0	0	0	0	0	0	0	0	0	16	0		22	15	18	10	21	0	12	17	14	20	10	11		0	0	0	0	0	0	0	0	0	0	0
1_167317843_167323390	HERV-009	0	0	0	0	0	0	0	0	0	0	0	0	0	0	0	0	0	0	10	0	0	0		34	0	12	20	22	0	0	26	0	22	0	16		0	0	0	0	0	0	0	0	0	0	0
2_148253644_148259882	HERV-010	0	0	0	11	0	0	0	9	0	0	0	0	9	17	0	0	0	0	0	11	0	0		15	0	12	0	0	0	0	0	0	17	0	0		0	0	0	0	0	0	0	0	0	0	0
3_46046256_46054342	HERV-011	0	0	0	0	0	0	0	0	0	0	0	0	0	0	0	0	0	0	0	0	0	0		84	97	0	45	28	72	18	68	28	89	49	74		0	0	0	0	0	0	0	0	0	0	0
6_111130927_111141848	HERV-012	0	0	0	0	0	0	0	0	0	0	0	0	0	0	0	0	0	0	0	0	0	0		143	78	0	67	85	91	24	52	10	143	30	80		21	0	0	0	0	23	0	0	0	0	0
11_75039915_75047153	HERV-013	0	0	0	0	0	0	0	0	0	0	0	0	0	0	0	0	0	0	0	0	9	0		31	74	0	13	27	12	0	22	27	31	32	15		0	0	0	0	0	0	0	0	0	0	0
1_160690783_160700016	HERV-014	0	0	0	0	0	0	11	0	0	0	0	0	0	0	0	0	0	101	0	0	0	0		37	46	0	0	27	13	0	0	0	30	18	0		0	0	0	0	0	0	0	0	0	0	0
2_112039344_112044989	HERV-015	0	0	0	0	11	9	0	0	13	0	0	0	0	0	0	9	14	15	11	0	0	0		35	26	0	23	20	26	0	27	21	31	16	28		0	0	0	0	0	0	0	0	0	0	0
14_61114582_61121488	HERV-016	0	0	0	0	0	0	0	0	0	0	0	0	9	0	0	0	0	0	0	0	0	0		39	21	0	14	10	0	0	15	25	20	12	0		0	15	0	11	0	0	0	0	9	0	0
6_158296636_158303484	HERV-017	0	0	0	0	0	0	0	0	12	0	0	0	0	0	0	0	0	0	0	0	0	0		28	21	0	0	15	0	0	0	19	0	9	0		0	0	0	0	0	0	0	0	0	0	0
8_131740744_131747161	HERV-018	0	0	0	0	0	0	0	0	0	0	0	0	0	0	0	0	0	0	0	0	0	0		71	19	0	53	21	11	25	19	25	19	37	18		0	0	0	0	0	0	0	0	0	0	0
19_12022767_12025931	HERV-019	0	0	0	0	0	0	0	0	0	0	0	0	0	0	0	0	0	0	0	0	0	0		16	19	0	0	15	15	0	0	0	12	0	0		0	0	0	0	0	0	0	0	0	0	0
X_37451927_37461065	HERV-020	0	0	0	0	0	0	11	0	0	0	0	0	0	0	0	14	13	0	0	11	17	0		27	16	0	15	20	28	0	0	16	22	19	28		0	0	0	0	0	0	0	0	0	0	0
6_38616528_38624444	HERV-021	0	0	0	0	12	13	0	0	14	0	12	0	13	0	0	0	0	0	0	0	26	0		14	16	0	14	9	0	0	0	0	0	0	0		0	0	0	0	0	0	0	0	0	0	0
13_20678764_20685230	HERV-022	0	0	0	0	0	0	0	0	0	0	0	0	0	0	0	0	0	0	0	0	0	0		0	15	0	0	0	0	0	0	0	0	0	0		0	0	0	0	0	0	0	0	0	0	0
7_65403284_65422188	HERV-023	0	0	0	0	0	0	0	0	0	0	0	0	0	0	0	0	0	0	0	0	0	0		0	13	0	0	15	0	0	10	0	13	0	0		0	0	0	0	0	10	0	0	0	0	0
2_98752840_98762005	HERV-024	0	0	0	0	0	0	0	0	0	0	0	0	0	0	0	0	0	0	0	0	0	0		10	12	0	0	10	0	0	10	0	17	0	0		0	0	0	0	0	0	0	0	0	0	0
3_179055106_179062330	HERV-025	0	0	0	0	0	0	0	0	0	0	0	0	0	0	0	0	0	0	12	9	0	0		16	11	0	0	10	0	0	10	0	0	11	0		0	0	0	0	0	0	10	0	0	0	0
12_82368066_82374373	HERV-026	0	0	0	0	0	0	0	0	0	0	0	0	0	0	0	0	0	0	0	0	9	0		0	11	0	0	14	0	0	0	9	0	0	0		0	0	0	0	0	0	0	0	0	0	0
1_9086799_9096029	HERV-027	0	0	0	0	0	0	0	0	0	0	0	0	0	0	0	0	0	0	0	0	0	0		0	11	0	0	18	0	0	10	0	0	0	10		0	0	0	0	0	0	0	0	0	0	0
1_227618385_227631143	HERV-028	0	0	0	0	0	0	0	0	0	0	0	0	0	0	0	0	0	0	0	0	0	0		15	10	0	0	23	0	0	0	0	11	0	0		0	0	0	0	0	0	0	0	0	0	0
12_100159472_100166196	HERV-029	0	0	0	0	0	0	0	0	0	0	0	0	0	0	0	0	0	0	0	0	0	0		0	10	0	0	24	0	9	0	10	13	0	14		0	0	0	0	0	0	0	0	0	0	0
11_110396310_110409362	HERV-030	0	0	0	0	0	0	0	0	0	0	0	0	0	0	0	0	0	0	0	0	0	0		0	10	0	0	0	0	0	0	0	0	0	0		0	0	0	0	0	0	0	0	0	0	0
11_70209637_70220000	HERV-031	0	0	0	0	0	0	0	0	0	0	0	0	0	0	0	0	0	0	9	0	0	0		0	9	0	0	11	0	9	0	0	16	0	0		0	0	0	0	0	0	0	0	0	0	0
6_14294642_14302844	HERV-032	0	0	0	0	0	0	0	0	0	0	0	0	0	0	0	0	0	0	0	0	0	0		0	9	0	0	17	11	0	0	0	0	0	0		0	0	0	0	0	0	0	0	0	0	0
7_141751124_141756138	HERV-033	0	0	0	0	0	0	0	0	0	0	0	0	0	0	0	0	0	0	0	0	0	0		0	9	0	10	0	0	0	0	0	0	0	0		0	0	0	0	0	0	0	0	0	0	0
14_52164860_52172557	HERV-034	0	0	0	0	0	0	0	0	0	0	0	0	0	0	0	0	0	0	0	0	0	0		0	9	0	0	0	0	0	0	0	0	0	0		0	0	0	0	0	0	0	0	0	0	0
1_36330037_36337263	HERV-035	0	0	0	0	0	0	0	0	0	0	0	0	0	0	0	0	0	0	0	0	0	0		30	0	0	9	16	10	0	13	0	0	0	0		0	0	0	0	0	0	0	0	0	0	0
5_172397492_172401609	HERV-036	0	0	0	0	0	0	9	0	17	0	0	0	17	9	0	0	0	0	0	16	0	0		21	0	0	0	16	0	0	0	0	0	10	0		0	0	0	0	0	0	0	0	0	0	0
12_100633104_100648335	HERV-037	0	0	0	0	0	0	0	0	0	0	0	0	0	0	0	0	0	0	0	0	0	0		21	0	0	0	0	17	0	0	0	0	0	0		0	0	0	0	0	0	0	0	0	0	0
4_82473316_82483151	HERV-038	0	0	0	0	0	0	0	0	0	0	0	0	0	0	0	0	0	0	0	0	13	0		20	0	0	0	14	12	0	11	13	0	0	0		0	0	0	0	0	0	0	0	0	0	0
4_99013444_99021899	HERV-039	0	0	0	0	0	0	9	0	9	0	0	0	0	0	0	0	0	0	0	0	16	0		20	0	0	9	17	0	0	11	0	0	0	0		0	0	0	0	0	0	0	0	0	0	0
5_96164809_96172177	HERV-040	0	0	0	0	0	0	0	0	0	0	0	0	0	0	0	0	0	0	0	0	0	0		19	0	0	0	12	0	0	0	0	0	0	0		0	0	0	0	0	0	0	0	0	0	0
7_35696137_35697017	HERV-041	0	0	0	0	13	0	15	0	0	10	0	0	0	0	0	0	9	0	0	0	0	0		18	0	0	0	16	11	9	16	10	12	10	18		0	0	0	0	0	0	0	0	0	0	0
12_104824073_104828664	HERV-042	0	0	0	0	0	0	0	0	0	0	0	0	0	0	0	0	0	0	0	0	0	0		17	0	0	11	0	0	0	0	10	0	0	0		0	0	0	0	0	0	0	0	0	0	0
3_185014728_185019517	HERV-043	0	0	0	0	0	0	0	0	0	0	0	0	0	0	0	0	0	0	0	0	0	0		16	0	0	0	0	0	0	0	0	16	0	0		0	0	0	0	0	0	0	0	0	0	0
20_468632_472902	HERV-044	0	0	0	0	0	0	0	0	0	0	0	0	0	0	0	0	0	86	0	0	0	0		14	0	0	0	9	9	0	0	0	0	0	0		0	0	0	10	0	0	0	0	0	0	0
11_14524557_14527625	HERV-045	0	0	0	0	0	0	13	0	0	0	0	0	0	0	0	0	0	0	0	0	0	0		13	0	0	0	0	0	0	0	0	0	0	0		0	0	0	0	0	0	0	0	0	0	0
11_61093577_61099813	HERV-046	0	0	0	0	13	0	0	0	0	0	0	0	0	0	0	0	0	0	0	0	0	0		12	0	0	0	0	0	0	17	10	0	0	0		0	0	0	0	0	0	0	0	0	0	0
1_227589717_227596629	HERV-047	0	0	0	0	0	0	0	0	0	0	0	0	0	0	0	0	0	0	0	0	0	0		12	0	0	0	16	0	0	0	0	12	0	0		0	0	0	0	0	0	0	0	0	0	0
7_152040018_152043289	HERV-048	0	0	0	0	0	0	0	0	0	0	0	0	0	0	0	0	0	0	0	0	0	0		12	0	0	0	0	9	0	0	0	0	0	0		0	0	0	0	0	0	0	0	0	0	0
4_39539258_39544115	HERV-049	0	0	0	0	0	0	12	0	0	0	0	0	0	0	0	0	0	0	0	0	0	0		11	0	0	0	25	0	0	10	0	20	0	18		0	0	0	0	0	0	0	0	0	0	0
8_8127798_8133981	HERV-050	0	0	0	0	0	0	0	0	0	0	0	0	0	0	0	0	0	0	0	0	0	0		11	0	0	0	0	9	0	9	0	10	0	0		0	0	0	0	0	0	0	0	0	0	0
16_30096934_30104154	HERV-051	0	0	0	0	0	0	0	0	0	0	0	0	0	0	0	0	0	0	0	0	0	0		10	0	0	0	0	0	0	0	0	0	0	0		0	0	0	12	0	0	0	0	0	0	0
4_191761_197074	HERV-052	0	0	0	0	0	0	0	0	0	0	0	0	0	0	0	0	0	0	0	0	0	0		10	0	0	9	0	0	0	9	0	0	0	0		0	0	0	0	0	0	0	0	0	0	0
12_11462167_11468020	HERV-053	0	0	0	0	0	0	0	0	0	0	0	0	0	0	0	0	0	0	0	0	0	0		10	0	0	0	0	0	0	0	0	0	0	0		0	0	0	0	0	0	0	0	0	0	0
13_102669279_102672426	HERV-054	0	0	0	0	9	0	0	0	0	0	0	0	0	0	0	0	0	0	0	0	0	0		9	0	0	0	16	0	0	12	0	0	0	10		0	0	0	0	0	0	0	0	0	0	0
19_47392828_47398771	HERV-055	0	0	0	0	0	0	0	0	0	0	0	0	0	0	0	0	0	0	0	0	0	0		0	0	0	0	0	0	0	0	0	0	0	0		0	0	0	0	0	0	0	0	0	0	0
6_26288073_26296131	HERV-056	0	0	0	0	0	0	0	0	0	0	0	0	0	0	0	0	0	0	0	0	0	0		0	0	0	0	0	0	0	0	0	0	0	0		0	0	0	0	0	0	0	0	0	0	0
X_64842538_64850853	HERV-057	0	0	0	0	0	0	0	0	0	0	0	0	0	0	0	0	0	0	0	0	0	0		0	0	0	0	0	10	0	0	0	0	10	14		0	0	0	0	0	0	0	0	0	0	0
11_95609667_95615594	HERV-058	0	0	0	0	0	0	0	0	0	0	0	0	0	0	0	0	0	0	0	0	0	0		0	0	0	0	0	0	0	0	0	0	0	0		0	0	0	0	0	0	0	0	0	0	0
14_71124206_71131040	HERV-059	0	0	0	0	0	0	0	0	0	0	0	0	0	0	0	0	0	0	0	0	0	0		0	0	0	0	0	0	0	0	0	0	0	0		0	0	0	13	0	0	0	0	0	0	0
19_42446146_42453306	HERV-060	0	0	0	0	0	0	0	0	0	0	0	0	0	0	0	0	0	0	0	0	0	0		0	0	0	0	0	0	0	0	0	0	0	0		0	0	0	0	0	0	0	0	0	0	0
8_23416107_23422118	HERV-061	0	0	0	0	0	0	18	0	0	0	0	0	0	0	0	0	0	0	0	0	0	0		0	0	0	0	0	0	0	0	0	10	0	0		0	0	0	0	0	0	0	0	0	0	0
2_73687663_73699895	HERV-062	0	0	0	0	0	0	0	0	0	0	0	0	0	0	0	0	0	0	46	0	0	0		0	0	0	0	0	0	0	0	0	0	0	0		0	0	0	0	0	0	0	0	0	0	0
6_47634876_47647929	HERV-063	0	0	0	0	0	0	12	0	0	0	0	0	0	0	0	0	0	0	9	0	0	0		0	0	0	0	0	0	0	0	0	0	0	0		0	0	0	0	0	0	0	0	0	0	0
5_175991929_176006067	HERV-064	0	0	0	0	0	0	0	0	0	0	0	0	0	0	0	0	0	0	0	10	0	0		0	0	0	0	9	0	0	0	0	0	0	0		0	0	0	0	0	0	0	0	0	0	0
11_95934453_95943860	HERV-065	0	0	0	0	0	10	21	0	0	0	0	0	0	0	0	0	0	0	0	0	0	0		0	0	0	0	0	0	0	0	0	0	0	0		0	0	0	9	0	0	0	0	0	0	0
10_90807287_90814529	HERV-066	0	0	0	0	0	0	0	0	0	0	0	0	0	0	0	0	0	0	0	0	0	0		0	0	0	0	13	0	0	0	0	0	0	0		0	0	0	0	0	0	0	0	0	0	0
12_8556765_8562284	HERV-067	0	0	0	0	0	0	0	0	0	0	0	0	0	0	0	0	19	0	0	19	0	0		0	0	0	0	0	0	0	0	0	0	0	0		0	0	0	0	0	0	0	0	0	0	0
7_87322847_87330901	HERV-068	0	0	0	0	0	0	0	0	0	0	0	0	0	0	0	0	0	0	0	0	0	0		0	0	0	0	0	0	0	0	0	0	0	0		0	0	0	0	0	0	0	0	0	0	0
12_66281496_66290831	HERV-069	0	0	0	0	0	0	0	0	0	0	0	0	0	0	0	0	0	0	0	0	9	0		0	0	0	0	0	0	0	0	0	0	0	0		0	0	0	0	0	0	0	0	0	0	0
X_16038039_16051365	HERV-070	0	0	0	0	0	0	0	0	0	0	0	0	0	0	0	0	0	0	13	15	0	0		0	0	0	0	0	0	0	0	0	0	0	0		0	0	0	0	0	0	0	0	0	0	0
3_93938045_93955754	HERV-071	0	0	0	0	0	0	0	0	0	0	0	0	0	0	0	0	0	0	0	10	0	0		0	0	0	0	0	0	0	0	0	0	0	0		0	0	0	0	0	0	0	0	0	0	0
1_150650451_150657785	HERV-072	0	0	0	0	0	0	0	0	0	0	0	0	0	0	0	0	0	0	9	0	0	0		0	0	0	0	0	0	0	0	0	0	0	0		0	0	0	0	0	0	0	0	0	0	0
4_8482382_8488709	HERV-073	0	0	0	0	0	0	11	0	0	0	0	0	0	0	0	0	0	0	0	0	0	0		0	0	0	0	11	0	0	0	0	0	0	0		0	0	0	0	0	0	0	0	0	0	0
22_19936445_19938701	HERV-074	0	0	0	0	0	0	0	0	0	0	0	0	0	0	0	0	0	0	0	0	0	0		0	0	0	0	0	0	0	10	0	0	0	0		0	0	0	0	0	0	0	0	0	0	0
4_69825834_69831487	HERV-075	0	0	0	0	0	0	0	0	0	0	0	0	0	0	0	0	0	0	0	0	0	0		0	0	0	0	0	0	0	0	0	0	0	0		0	0	0	0	0	0	0	0	0	0	0
6_137717275_137724946	HERV-076	0	0	0	0	0	0	9	0	0	0	0	0	0	0	0	0	0	0	0	0	0	0		0	0	0	0	0	0	0	0	0	0	0	0		0	0	0	0	0	0	0	0	0	0	0
2_151309244_151313819	HERV-077	0	0	0	0	0	0	0	0	0	0	0	0	0	0	0	0	0	0	0	0	0	0		0	0	0	0	0	0	0	0	0	0	0	0		0	0	0	0	0	0	0	0	0	0	0
1_247286261_247291931	HERV-078	0	0	0	0	0	0	14	0	0	0	0	0	0	0	0	0	0	0	0	0	0	0		0	0	0	0	0	0	0	0	0	0	0	0		0	0	0	10	0	9	0	0	0	10	9
5_126838561_126845494	HERV-079	0	0	0	0	0	0	9	0	0	0	0	0	0	0	0	0	0	0	0	0	0	0		0	0	0	0	0	0	0	0	0	0	0	0		0	0	0	0	0	0	0	0	12	0	0
6_110917872_110928127	HERV-080	0	0	0	0	0	0	0	0	0	0	0	0	0	0	0	0	0	0	0	0	0	0		0	0	0	0	0	0	0	0	0	0	0	0		0	0	0	0	0	0	0	0	9	0	0
14_59443911_59453014	HERV-081	0	0	0	0	0	0	0	0	0	0	0	0	0	0	0	0	10	0	0	0	0	0		0	0	0	0	0	0	0	0	0	0	0	0		0	0	0	0	0	0	10	0	0	0	0
14_102234172_102245769	HERV-082	0	0	0	0	0	0	0	0	0	0	0	0	0	0	0	0	0	0	0	0	0	0		0	0	0	0	0	0	0	0	0	0	0	0		0	0	0	0	13	0	0	0	0	0	0
12_64130613_64136206	HERV-083	0	0	0	0	0	0	12	0	0	0	0	19	0	0	0	0	0	112	0	0	0	0		0	0	0	0	0	0	0	0	0	0	0	0		0	0	0	11	0	0	0	0	0	0	0
19_9709655_9722342	HERV-084	0	0	0	0	0	0	9	0	0	0	0	0	0	0	0	0	0	0	0	0	0	0		0	0	0	0	0	0	0	0	0	0	0	0		0	0	0	9	0	0	0	0	0	0	0
9_133076136_133085152	HERV-085	0	0	0	0	0	0	0	0	0	0	0	0	0	0	0	0	0	0	0	0	0	0		0	0	0	0	21	0	0	0	0	0	0	0		0	9	0	0	0	0	0	0	0	0	0
11_122824427_122834651	HERV-086	0	0	0	0	0	0	0	0	0	0	0	0	0	0	0	0	0	0	0	0	0	0		0	0	0	0	0	0	0	0	0	0	0	0		0	0	0	0	0	0	0	0	0	0	0
Y_13252526_13259365	HERV-087	0	0	0	0	14	10	25	0	0	11	0	14	0	0	0	0	11	0	0	0	0	0		0	0	0	0	0	0	0	0	0	0	0	0		0	0	0	0	0	0	0	0	0	0	0
4_106110153_106115653	HERV-088	0	0	0	0	0	0	9	10	0	0	0	0	11	0	0	0	0	0	0	0	0	0		0	0	0	0	0	0	0	0	0	16	0	0		0	0	0	0	0	0	0	0	0	0	0
6_29875649_29881048	HERV-089	10	0	0	0	0	0	0	0	0	0	0	0	0	0	0	0	0	0	0	0	0	0		0	0	0	11	17	0	0	0	0	0	0	0		0	0	0	0	0	0	0	0	0	0	0
1_86339776_86344673	HERV-090	0	0	0	0	0	0	0	0	0	0	0	0	0	0	0	0	0	0	0	0	0	0		0	0	0	0	0	0	0	0	0	0	0	0		0	0	0	0	0	0	0	0	0	0	0
11_4495394_4498723	HERV-091	0	0	0	0	0	0	0	0	0	0	0	0	0	0	0	0	0	0	0	0	0	0		0	0	0	0	0	0	0	0	0	0	0	0		0	0	0	0	0	0	0	0	0	0	0
16_10419373_10424167	HERV-092	0	0	0	0	0	0	0	9	0	0	0	0	0	0	0	0	0	0	0	0	0	0		0	0	0	0	19	0	0	0	0	0	0	0		0	0	0	0	0	0	0	0	0	0	0
19_6572630_6577889	HERV-093	0	0	0	0	0	0	0	0	0	0	0	0	0	0	0	0	0	0	0	0	0	0		0	0	0	0	0	0	0	0	0	0	0	0		0	0	0	0	0	0	0	0	0	0	0
6_88662250_88670881	HERV-094	0	0	0	0	19	0	10	0	0	0	0	0	17	0	0	0	0	0	0	0	9	0		0	0	0	0	0	0	0	0	0	15	0	0		0	0	0	0	0	0	0	0	0	0	0
9_35003407_35011008	HERV-095	0	0	0	0	0	0	10	0	0	0	0	0	0	0	0	0	0	0	0	0	0	0		0	0	0	0	24	0	0	0	0	15	0	0		0	0	0	0	0	0	0	0	0	0	0
1_46380899_46391052	HERV-096	0	0	0	0	0	0	0	0	0	0	0	0	0	0	0	0	0	0	0	0	0	0		0	0	0	0	0	0	0	0	0	0	0	0		0	0	0	0	0	0	0	0	0	0	0
16_72064268_72073376	HERV-097	0	0	0	0	0	0	10	0	0	0	0	0	0	0	0	0	13	0	9	0	0	0		0	0	0	0	11	0	10	9	0	0	0	0		0	0	0	0	0	0	0	0	0	0	0
X_37478341_37484837	HERV-098	0	0	0	0	0	0	0	0	0	0	0	0	0	0	0	0	0	0	0	0	9	9		0	0	0	0	0	0	0	0	0	0	0	0		0	0	0	0	0	0	0	0	0	0	0
1_155622388_155626664	HERV-099	0	0	0	0	0	0	11	0	0	0	0	0	0	0	0	0	0	0	0	9	14	0		0	0	0	0	0	0	0	0	0	0	0	0		0	0	0	0	0	0	0	0	0	0	0
4_78713533_78719721	HERV-100	0	0	0	0	0	0	0	0	0	0	0	0	0	0	0	0	0	0	0	12	13	0		0	0	0	0	0	0	0	0	0	0	0	0		0	0	0	0	0	0	0	0	0	0	0
6_88404564_88419780	HERV-101	0	0	0	0	0	0	0	0	0	0	0	0	0	0	0	0	0	0	0	19	10	0		0	0	0	0	0	0	0	0	0	0	0	0		0	0	0	0	0	0	0	0	0	0	0
3_14225210_14230183	HERV-102	0	0	0	0	0	0	0	0	0	0	0	0	0	0	0	0	0	0	10	0	11	0		0	0	0	0	0	0	0	0	0	0	0	0		0	0	0	0	0	0	0	0	0	0	0
19_52408080_52414733	HERV-103	0	0	0	0	0	0	0	0	0	0	17	0	0	0	0	0	0	0	0	0	11	0		0	0	0	11	0	0	0	0	0	0	0	0		0	0	0	0	0	0	0	0	0	0	0
4_37545756_37552478	HERV-104	0	0	0	0	0	0	0	0	0	0	0	0	0	0	0	0	0	0	0	0	10	0		0	0	0	0	11	0	0	0	0	0	0	0		0	0	0	0	0	0	0	0	0	0	0
6_119764797_119771994	HERV-105	0	0	0	0	0	0	0	0	0	0	0	0	0	0	0	0	0	0	0	0	10	0		0	0	0	0	0	0	0	0	0	0	0	0		0	0	0	0	0	0	0	0	0	0	0
19_47047397_47055397	HERV-106	0	0	0	0	0	0	0	0	0	0	0	0	0	0	0	0	0	0	10	9	0	0		0	0	0	0	0	0	0	11	0	0	9	0		0	0	0	0	0	0	0	0	0	0	0
X_107052129_107054871	HERV-107	0	0	0	0	0	0	0	0	0	0	0	0	0	0	0	0	0	11	0	10	0	0		0	0	0	0	0	0	0	0	0	0	0	0		0	0	0	0	0	0	0	0	0	0	0
9_112391940_112399397	HERV-108	0	0	0	0	0	0	0	0	0	0	0	0	0	0	0	0	0	0	0	9	0	0		0	0	0	0	0	13	0	0	0	0	0	15		0	0	0	0	0	0	0	0	0	0	0
20_1728520_1733344	HERV-109	0	0	0	0	0	0	0	0	0	0	0	0	0	0	0	0	0	0	0	9	0	0		0	0	0	0	0	0	0	0	0	0	0	0		0	0	0	0	0	0	0	0	0	0	0
2_8893541_8903195	HERV-110	0	0	0	0	0	0	0	0	0	0	0	0	0	0	0	0	0	0	0	13	0	0		0	0	0	0	0	0	0	0	0	0	0	0		0	0	0	0	0	0	0	0	0	0	0
4_138927813_138934855	HERV-111	0	0	0	0	0	0	0	0	0	0	0	0	0	0	0	0	0	0	0	15	0	0		0	0	0	0	0	0	0	0	0	0	0	0		0	0	0	0	0	0	0	0	0	0	0
5_82969107_82975992	HERV-112	0	0	0	0	0	0	0	0	0	0	0	0	0	0	0	0	0	0	0	9	0	0		0	0	0	0	0	0	0	0	0	0	0	0		0	0	0	0	0	0	0	0	0	0	0
9_21922275_21931725	HERV-113	0	0	0	0	0	0	0	0	0	0	0	0	0	0	0	0	0	0	0	14	0	0		0	0	0	0	0	0	0	0	0	0	0	0		0	0	0	0	0	0	0	0	0	0	0
6_106228135_106235814	HERV-114	0	0	0	0	9	0	21	0	0	0	0	0	0	0	0	0	10	10	0	0	0	0		0	0	0	0	0	0	0	0	0	0	0	0		0	0	0	0	0	0	0	0	0	0	0
5_154878589_154886115	HERV-115	0	0	0	0	0	0	0	0	0	0	0	0	0	0	0	0	9	30	0	0	0	0		0	0	0	0	15	0	0	17	0	0	0	14		0	0	0	0	0	0	0	0	0	0	0
3_149752187_149761298	HERV-116	0	0	0	0	0	0	0	0	0	0	9	9	0	0	0	0	0	137	0	0	0	0		0	0	0	0	0	0	0	0	0	0	0	9		0	0	0	0	0	0	0	0	0	0	0
1_70366861_70372373	HERV-117	0	0	0	0	0	0	0	0	0	0	0	0	0	0	0	0	0	111	0	0	0	0		0	0	0	9	0	0	0	0	0	0	0	0		0	0	0	0	0	0	0	0	0	0	0
1_172795696_172812639	HERV-118	0	0	0	0	0	0	0	0	0	0	0	0	0	0	0	0	0	339	0	0	0	0		0	0	0	0	0	0	0	0	0	0	0	0		0	0	0	0	0	0	0	0	0	0	0
14_80464409_80472959	HERV-119	0	0	0	0	0	0	0	0	0	0	0	0	0	0	0	0	0	87	0	0	0	0		0	0	0	0	0	0	0	0	0	0	0	0		0	0	0	0	0	0	0	0	0	0	0
16_18990800_18997310	HERV-120	0	0	0	0	0	0	0	0	0	0	0	0	0	0	0	0	0	131	0	0	0	0		0	0	0	0	0	0	0	0	0	0	0	0		0	0	0	0	0	0	0	0	0	0	0
3_118842461_118852150	HERV-121	0	0	0	0	0	0	0	0	0	0	0	0	0	0	0	0	0	194	0	0	0	0		0	0	0	0	0	0	0	0	0	0	0	0		0	0	0	0	0	0	0	0	0	0	0
3_46329667_46332857	HERV-122	0	0	0	0	0	0	0	0	0	0	0	0	0	0	0	0	0	64	0	0	0	0		0	0	0	0	0	0	0	0	0	0	0	0		0	0	0	0	0	0	0	0	0	0	0
4_160662406_160671794	HERV-123	0	0	0	0	0	0	0	0	0	0	0	0	0	0	0	0	0	188	0	0	0	0		0	0	0	0	0	0	0	0	0	0	0	0		0	0	0	0	0	0	0	0	0	0	0
4_163093169_163103788	HERV-124	0	0	0	0	0	0	0	0	0	0	0	0	0	0	0	0	0	191	0	0	0	0		0	0	0	0	0	0	0	0	0	0	0	0		0	0	0	0	0	0	0	0	0	0	0
7_139001241_139007031	HERV-125	0	0	0	0	0	0	0	0	0	0	0	0	0	0	0	0	0	116	0	0	0	0		0	0	0	0	0	0	0	0	0	0	0	0		0	0	0	0	0	0	0	0	0	0	0
7_22913413_22917709	HERV-126	0	0	0	0	0	0	0	0	0	0	0	0	0	0	0	0	0	86	0	0	0	0		0	0	0	0	0	0	0	0	0	0	0	0		0	0	0	0	0	0	0	0	0	0	0
8_65120222_65133148	HERV-127	0	0	0	0	0	0	0	0	0	0	0	0	0	0	0	0	0	259	0	0	0	0		0	0	0	0	0	0	0	0	0	0	0	0		0	0	0	0	0	0	0	0	0	0	0
X_108139440_108148433	HERV-128	0	0	0	9	0	0	0	0	0	0	9	0	0	0	0	0	14	0	0	0	0	0		0	0	0	14	0	12	0	0	0	0	0	14		0	0	0	0	0	0	0	0	0	0	0
1_205890690_205905299	HERV-129	0	0	0	0	0	0	0	0	0	0	0	0	0	0	0	0	10	0	0	0	0	0		0	0	0	0	0	0	0	0	21	23	0	0		0	0	0	0	0	0	0	0	0	0	0
19_36255755_36265235	HERV-130	0	0	0	0	0	0	0	0	0	0	0	0	0	0	0	0	12	0	0	0	0	0		0	0	0	0	0	0	0	0	0	0	0	0		0	0	0	0	0	0	0	0	0	0	0
2_108523884_108531469	HERV-131	0	0	0	0	0	0	0	0	0	0	0	0	0	0	0	0	12	0	0	0	0	0		0	0	0	0	0	0	0	0	0	0	0	0		0	0	0	0	0	0	0	0	0	0	0
3_112413019_112423381	HERV-132	0	0	0	0	0	0	0	0	0	0	0	0	0	0	0	0	10	0	0	0	0	0		0	0	0	0	0	0	0	0	0	0	0	0		0	0	0	0	0	0	0	0	0	0	0
7_102970587_102983136	HERV-133	0	0	0	0	0	0	0	0	0	0	0	0	0	0	0	0	9	0	0	0	0	0		0	0	0	0	0	0	0	0	0	0	0	0		0	0	0	0	0	0	0	0	0	0	0
Y_19079936_19087497	HERV-134	0	0	0	0	0	0	0	0	0	0	0	0	0	0	0	0	9	0	0	0	0	0		0	0	0	0	0	0	0	0	0	0	0	0		0	0	0	0	0	0	0	0	0	0	0
Y_21020987_21028812	HERV-135	0	0	0	0	0	0	0	0	0	0	0	0	0	0	0	0	9	0	0	0	0	0		0	0	0	0	0	0	0	0	0	0	0	0		0	0	0	0	0	0	0	0	0	0	0
12_8787063_8796436	HERV-136	0	0	0	0	0	0	10	0	0	0	0	0		0	0	0	16	0	0	0	0	0		0	0	0	0	0	0	0	0	0	0	0	0		0	0	0	0	0	0	0	0	0	0	0
15_51357586_51367580	HERV-137	0	0	0	0	0	0	0	0	0	0	0	19	18	0	0	0	0	0	0	0	0	0		0	0	0	0	0	0	0	0	0	0	0	0		0	0	0	0	0	0	0	0	0	0	0
7_138556757_138566149	HERV-138	0	0	0	0	0	0	0	0	0	0	10	0	15	0	0	0	0	0	0	0	0	0		0	0	0	0	0	0	0	0	0	0	0	0		0	0	0	0	0	0	0	0	0	0	0
6_2310408_2317792	HERV-139	0	0	0	0	12	0	13	0	0	0	0	0	12	0	0	0	0	0	0	0	0	0		0	0	0	0	0	0	0	0	0	0	0	0		0	0	0	0	0	0	0	0	0	0	0
3_20269428_20281828	HERV-140	0	0	0	0	0	0	0	0	0	0	0	0	12	0	0	0	0	0	0	0	0	0		0	0	0	0	0	0	0	0	0	0	0	0		0	0	0	0	0	0	0	0	0	0	0
12_29135981_29140551	HERV-141	0	0	0	0	0	0	0	0	0	0	0	9	0	0	0	0	0	0	0	0	0	0		0	0	0	0	0	0	0	0	0	0	0	0		0	0	0	0	0	0	0	0	0	0	0
X_47285390_47294133	HERV-142	0	0	0	10	0	0	0	0	0	0	0	0	0	0	0	0	0	0	0	0	0	0		0	0	0	0	0	0	0	0	0	0	0	0		0	0	0	0	0	0	0	0	0	0	0
1_186512485_186523752	HERV-143	9	0	0	0	0	0	0	0	0	0	0	0	0	0	0	0	0	0	0	0	0	0		0	0	0	0	0	0	0	0	0	0	0	0		0	0	0	0	0	0	0	0	0	0	0
19_8379292_8386644	HERV-144	0	0	0	0	0	0	0	0	0	10	0	0	0	0	0	0	0	0	0	0	0	0		0	0	0	0	15	0	0	0	0	0	0	0		0	0	0	0	0	0	0	0	0	0	0
15_50867392_50875568	HERV-145	0	0	0	0	0	0	0	0	0	9	0	0	0	0	0	0	0	0	0	0	0	0		0	0	0	0	0	0	0	0	0	0	0	0		0	0	0	0	0	0	0	0	0	0	0
2_186431385_186438154	HERV-146	0	0	0	0	0	0	0	0	0	10	0	0	0	0	0	0	0	0	0	0	0	0		0	0	0	0	0	0	0	0	0	0	0	0		0	0	0	0	0	0	0	0	0	0	0
21_32660558_32664759	HERV-147	0	0	0	0	0	0	0	0	11	0	0	0	0	0	0	0	0	0	0	0	0	0		0	0	0	0	0	0	0	0	0	0	0	0		0	0	0	0	0	0	0	0	0	0	0
8_63143704_63154359	HERV-148	0	0	0	0	0	0	0	0	9	0	0	0	0	0	0	0	0	0	0	0	0	0		0	0	0	0	0	0	0	0	0	0	0	0		0	0	0	0	0	0	0	0	0	0	0
5_112524092_112532633	HERV-149	0	0	0	0	0	0	18	9	0	0	0	0	0	0	0	0	0	0	0	0	0	0		0	0	0	0	0	0	0	0	0	0	0	0		0	0	0	0	0	0	0	0	0	0	0
7_99723171_99729894	HERV-150	0	0	0	0	9	0	0	10	0	0	0	0	0	0	0	0	0	0	0	0	0	0		0	0	0	0	13	0	0	0	0	0	0	0		0	0	0	0	0	0	0	0	0	0	0
11_83442171_83448534	HERV-151	0	0	0	0	0	0	0	11	0	0	0	0	0	0	0	0	0	0	0	0	0	0		0	0	0	0	0	0	0	0	0	0	0	0		0	0	0	0	0	0	0	0	0	0	0
4_25238664_25247155	HERV-152	0	0	0	0	0	0	11	0	0	0	0	0	0	0	0	0	0	0	0	0	0	0		0	0	0	0	0	0	0	0	0	0	0	0		0	0	0	0	0	0	0	0	0	0	0
2_217590844_217592765	HERV-153	0	0	0	0	0	0	14	0	0	0	0	0	0	0	0	0	0	0	0	0	0	0		0	0	0	0	0	0	0	0	0	0	0	0		0	0	0	0	0	0	0	0	0	0	0
8_64764925_64777239	HERV-154	0	0	0	0	0	9	0	0	0	0	0	0	0	0	0	0	0	0	0	0	0	0		0	0	0	0	0	0	0	0	0	0	0	0		0	0	0	0	0	0	0	0	0	0	0
6_166891078_166898253	HERV-155	0	0	0	0	9	0	0	0	0	0	0	0	0	0	0	0	0	0	0	0	0	0		0	0	0	0	0	0	0	0	0	0	0	12		0	0	0	0	0	0	0	0	0	0	0
7_97948902_97960343	HERV-156	0	0	0	0	9	0	0	0	0	0	0	0	0	0	0	0	0	0	0	0	0	0		0	0	0	0	0	0	0	0	0	0	0	0		0	0	0	0	0	0	0	0	0	0	0
X_47866274_47875865	HERV-157	0	0	0	0	0	0	0	0	0	0	0	0	0	0	0	0	0	0	0	0	0	0		0	0	0	0	23	0	0	0	0	0	0	0		0	0	0	0	0	0	0	0	0	0	0
19_57513038_57518511	HERV-158	0	0	0	0	0	0	0	0	0	0	0	0	0	0	0	0	0	0	0	0	0	0		0	0	0	0	17	0	0	13	0	0	0	0		0	0	0	0	0	0	0	0	0	0	0
5_32548454_32560424	HERV-159	0	0	0	0	0	0	0	0	0	0	0	0	0	0	0	0	0	0	0	0	0	0		0	0	0	0	16	0	0	0	0	0	0	0		0	0	0	0	0	0	0	0	0	0	0
4_143177945_143180459	HERV-160	0	0	0	0	0	0	0	0	0	0	0	0	0	0	0	0	0	0	0	0	0	0		0	0	0	0	15	0	0	0	0	0	0	0		0	0	0	0	0	0	0	0	0	0	0
14_50544971_50554903	HERV-161	0	0	0	0	0	0	0	0	0	0	0	0	0	0	0	0	0	0	0	0	0	0		0	0	0	0	14	0	0	0	0	0	0	0		0	0	0	0	0	0	0	0	0	0	0
X_40793645_40806487	HERV-162	0	0	0	0	0	0	0	0	0	0	0	0	0	0	0	0	0	0	0	0	0	0		0	0	0	0	14	0	0	0	0	0	0	0		0	0	0	0	0	0	0	0	0	0	0
12_50902474_50913367	HERV-163	0	0	0	0	0	0	0	0	0	0	0	0	0	0	0	0	0	0	0	0	0	0		0	0	0	0	12	0	0	0	0	0	0	0		0	0	0	0	0	0	0	0	0	0	0
2_202498631_202504187	HERV-164	0	0	0	0	0	0	0	0	0	0	0	0	0	0	0	0	0	0	0	0	0	0		0	0	0	0	12	0	0	0	0	0	0	0		0	0	0	0	0	0	0	0	0	0	0
4_176344476_176348812	HERV-165	0	0	0	0	0	0	0	0	0	0	0	0	0	0	0	0	0	0	0	0	0	0		0	0	0	0	12	0	0	0	0	0	0	0		0	0	0	0	0	0	0	0	0	0	0
5_122616934_122624322	HERV-166	0	0	0	0	0	0	0	0	0	0	0	0	0	0	0	0	0	0	0	0	0	0		0	0	0	0	12	0	0	0	0	0	0	0		0	0	0	0	0	0	0	0	0	0	0
6_114010995_114018008	HERV-167	0	0	0	0	0	0	0	0	0	0	0	0	0	0	0	0	0	0	0	0	0	0		0	0	0	0	12	0	0	0	0	0	0	0		0	0	0	0	0	0	0	0	0	0	0
1_225791234_225801134	HERV-168	0	0	0	0	0	0	0	0	0	0	0	0	0	0	0	0	0	0	0	0	0	0		0	0	0	0	11	0	0	0	0	0	0	0		0	0	0	0	0	0	0	0	0	0	0
16_31763216_31769515	HERV-169	0	0	0	0	0	0	0	0	0	0	0	0	0	0	0	0	0	0	0	0	0	0		0	0	0	0	11	0	0	0	0	10	0	0		0	0	0	0	0	0	0	0	0	0	0
2_215922302_215930906	HERV-170	0	0	0	0	0	0	0	0	0	0	0	0	0	0	0	0	0	0	0	0	0	0		0	0	0	0	11	0	0	0	0	0	0	0		0	0	0	0	0	0	0	0	0	0	0
2_222433748_222441169	HERV-171	0	0	0	0	0	0	0	0	0	0	0	0	0	0	0	0	0	0	0	0	0	0		0	0	0	0	10	0	0	0	0	11	0	0		0	0	0	0	0	0	0	0	0	0	0
4_101899963_101906852	HERV-172	0	0	0	0	0	0	0	0	0	0	0	0	0	0	0	0	0	0	0	0	0	0		0	0	0	0	10	0	0	0	0	0	0	0		0	0	0	0	0	0	0	0	0	0	0
5_72926261_72936085	HERV-173	0	0	0	0	0	0	0	0	0	0	0	0	0	0	0	0	0	0	0	0	0	0		0	0	0	0	10	0	0	0	0	0	0	0		0	0	0	0	0	0	0	0	0	0	0
8_72096359_72104776	HERV-174	0	0	0	0	0	0	0	0	0	0	0	0	0	0	0	0	0	0	0	0	0	0		0	0	0	0	10	0	0	0	0	0	0	0		0	0	0	0	0	0	0	0	0	0	0
X_71264575_71272620	HERV-175	0	0	0	0	0	0	0	0	0	0	0	0	0	0	0	0	0	0	0	0	0	0		0	0	0	0	10	0	0	0	0	0	0	0		0	0	0	0	0	0	0	0	0	0	0
X_73527957_73536417	HERV-176	0	0	0	0	0	0	0	0	0	0	0	0	0	0	0	0	0	0	0	0	0	0		0	0	0	9	9	0	0	0	0	0	0	0		0	0	0	0	0	0	0	0	0	0	0
19_51396763_51402961	HERV-177	0	0	0	0	0	0	0	0	0	0	0	0	0	0	0	0	0	0	0	0	0	0		0	0	0	0	9	0	0	0	0	15	0	0		0	0	0	0	0	0	0	0	0	0	0
5_88176769_88177883	HERV-178	0	0	0	0	0	0	0	0	0	0	0	0	0	0	0	0	0	0	0	0	0	0		0	0	0	0	9	0	0	0	0	0	0	0		0	0	0	0	0	0	0	0	0	0	0
19_56494761_56501703	HERV-179	0	0	0	0	0	0	0	0	0	0	0	0	0	0	0	0	0	0	0	0	0	0		0	0	0	13	0	0	0	0	0	0	0	0		0	0	0	0	0	0	0	0	0	0	0
7_12589988_12596310	HERV-180	0	0	0	0	0	0	0	0	0	0	0	0	0	0	0	0	0	0	0	0	0	0		0	0	0	13	0	0	0	0	0	0	0	0		0	0	0	0	0	0	0	0	0	0	0
1_65637767_65648036	HERV-181	0	0	0	0	0	0	0	0	0	0	0	0	0	0	0	0	0	0	0	0	0	0		0	0	0	10	0	0	0	0	0	0	0	0		0	0	0	0	0	0	0	0	0	0	0
4_77392266_77400204	HERV-182	0	0	0	0	0	0	0	0	0	0	0	0	0	0	0	0	0	0	0	0	0	0		0	0	0	9	0	0	0	0	0	0	0	0		0	0	0	0	0	0	0	0	0	0	0
16_30541068_30546762	HERV-183	0	0	0	0	0	0	0	0	0	0	0	0	0	0	0	0	0	0	0	0	0	0		0	0	0	0	0	0	0	9	0	0	9	0		0	0	0	0	0	0	0	0	0	0	0
3_5691002_5699780	HERV-184	0	0	0	0	0	0	0	0	0	0	0	0	0	0	0	0	0	0	0	0	0	0		0	0	0	0	0	9	0	0	0	0	0	0		0	0	0	0	0	0	0	0	0	0	0
7_108669275_108676761	HERV-185	0	0	0	0	0	0	0	0	0	0	0	0	0	0	0	0	0	0	0	0	0	0		0	0	0	0	0	10	0	0	0	0	0	0		0	0	0	0	0	0	0	0	0	0	0
1_160716921_160725930	HERV-186	0	0	0	0	0	0	0	0	0	0	0	0	0	0	0	0	0	0	0	0	0	0		0	0	0	0	0	0	0	0	0	0	0	9		0	0	0	0	0	0	0	0	0	0	0
16_8833026_8836478	HERV-187	0	0	0	0	0	0	0	0	0	0	0	0	0	0	0	0	0	0	0	0	0	0		0	0	0	0	0	0	0	0	0	12	0	9		0	0	0	0	0	0	0	0	0	0	0
1_74740172_74745417	HERV-188	0	0	0	0	0	0	0	0	0	0	0	0	0	0	0	0	0	0	0	0	0	0		0	0	0	0	0	0	0	0	0	0	0	9		0	0	0	0	0	0	0	0	0	0	0
X_65130174_65134926	HERV-189	0	0	0	0	0	0	0	0	0	0	0	0	0	0	0	0	0	0	0	0	0	0		0	0	0	0	0	0	0	0	0	0	0	13		0	0	0	0	0	0	0	0	0	0	0
1_221965964_221971618	HERV-190	0	0	0	0	0	0	0	0	0	0	0	0	0	0	0	0	0	0	0	0	0	0		0	0	0	0	0	0	0	11	0	10	0	0		0	0	0	0	0	0	0	0	0	0	0
6_80109511_80113639	HERV-191	0	0	0	0	0	0	0	0	0	0	0	0	0	0	0	0	0	0	0	0	0	0		0	0	0	0	0	0	0	9	0	0	0	0		0	0	0	0	0	0	0	0	0	0	0
X_69697027_69703830	HERV-192	0	0	0	0	0	0	0	0	0	0	0	0	0	0	0	0	0	0	0	0	0	0		0	0	0	0	0	0	0	10	0	0	0	0		0	0	0	0	0	0	0	0	0	0	0
X_73801457_73809385	HERV-193	0	0	0	0	0	0	0	0	0	0	0	0	0	0	0	0	0	0	0	0	0	0		0	0	0	0	0	0	0	0	11	0	0	0		0	0	0	0	0	0	0	0	0	0	0
11_108200409_108203433	HERV-194	0	0	0	0	0	0	0	0	0	0	0	0	0	0	0	0	0	0	0	0	0	0		0	0	0	0	0	0	0	0	0	9	0	0		0	0	0	0	0	0	0	0	0	0	0
1_173376647_173386043	HERV-195	0	0	0	0	0	0	0	0	0	0	0	0	0	0	0	0	0	0	0	0	0	0		0	0	0	0	0	0	0	0	0	11	0	0		0	0	0	0	0	0	0	0	0	0	0
12_54942537_54948366	HERV-196	0	0	0	0	0	0	0	0	0	0	0	0	0	0	0	0	0	0	0	0	0	0		0	0	0	0	0	0	0	0	0	14	0	0		0	0	0	0	0	0	0	0	0	0	0
21_38224030_38229830	HERV-197	0	0	0	0	0	0	0	0	0	0	0	0	0	0	0	0	0	0	0	0	0	0		0	0	0	0	0	0	0	0	0	11	0	0		0	0	0	0	0	0	0	0	0	0	0
6_114997808_115004280	HERV-198	0	0	0	0	0	0	0	0	0	0	0	0	0	0	0	0	0	0	0	0	0	0		0	0	0	0	0	0	0	0	0	11	0	0		0	0	0	0	0	0	0	0	0	0	0
7_21500900_21508350	HERV-199	0	0	0	0	0	0	0	0	0	0	0	0	0	0	0	0	0	0	0	0	0	0		0	0	0	0	0	0	0	0	0	17	0	0		0	0	0	0	0	0	0	0	0	0	0
X_37465408_37473413	HERV-200	0	0	0	0	0	0	0	0	0	0	0	0	0	0	0	0	0	0	0	0	0	0		0	0	0	0	0	0	0	0	0	9	0	0		0	0	0	0	0	0	0	0	0	0	0
Y_7392325_7401043	HERV-201	0	0	0	0	0	0	0	0	10	19	0	0	0	0	0	0	0	0	0	0	0	0		0	0	0	0	0	0	0	0	0	0	0	0		0	0	0	0	0	0	0	0	0	0	0
8_127431700_127440906	HERV-202	0	0	0	0	0	0	0	0	9	9	0	0	0	0	0	0	0	0	0	0	0	0		0	0	0	0	0	0	0	0	0	0	0	0		0	0	0	0	0	0	0	0	0	0	0
1_229412495_229420609	HERV-203	0	0	0	0	0	0	0	0	0	0	0	0	0	0	0	0	0	0	0	0	0	0		0	0	0	0	0	0	0	0	0	0	0	0		0	0	0	0	0	0	0	0	0	0	0
1_41944842_41953816	HERV-204	0	0	0	0	0	0	0	0	0	0	0	0	0	0	0	0	0	0	0	0	0	0		0	0	0	0	0	0	0	0	0	0	0	0		0	0	0	0	0	0	0	0	0	0	0
2_63322226_63329541	HERV-205	0	0	0	0	0	0	0	0	0	0	0	0	0	0	0	0	0	0	0	0	0	0		0	0	0	0	0	0	0	0	0	0	0	0		0	0	0	0	0	0	0	0	0	0	0
11_73939028_73947458	HERV-206	0	0	0	0	0	0	0	0	0	0	0	0	0	0	0	0	0	0	0	0	0	0		0	0	0	0	0	0	0	0	0	0	0	0		0	0	0	0	0	0	0	0	0	0	0
1_173367994_173375971	HERV-207	0	0	0	0	0	0	0	0	0	0	0	0	0	0	0	0	0	0	0	0	0	0		0	0	0	0	0	0	0	0	0	0	0	0		0	0	0	0	0	0	0	0	0	0	0
12_131867697_131880952	HERV-208	0	0	0	0	0	0	0	0	0	0	0	0	0	0	0	0	0	0	0	0	0	0		0	0	0	0	0	0	0	0	0	0	0	0		0	0	0	0	0	0	0	0	0	0	0
[truncated: 29 more columns]

## Sheet: S8
Supplementary Table 8: Genomic locations and neighboring host genes for four selected HERV loci. This table focuses on four specific HERV loci identified in the study. For each HERV locus, the corresponding host gene(s) located nearby are listed along with their genomic positions.
Chromosome		HERV	Host Gene	Configuration	Host Cells
CHRM 5
140902473	140912825
143088590	143095011
144609328	144616900
147254792	147261673
147715836	147734078	HERV001	JAKMIP2 gene	JAKMIP2-HERV-JAKMIP2	Group enriched (gdT-cell, NK-cell, memory CD8 T-cell, MAIT T-cell, naive CD8 T-cell, memory CD4 T-cell)
147868277	147874526		Chromosome 5: 147,585,438-147,782,775	Intron 1-2 (110,501 BP)
151242362	151251256
152717234	152730830
153447150	153455941
154635951	154644655
154878589	154886115
CHRM2
105991645	105995245
106209212	106215676
107941798	107948357
108523884	108531469
112039344	112044989	HERV0015	MERTK	MERTK ..... HERV	MERTK is highly expressed in macrophages, monocytes, progenitor cells, alpha-beta T cells, plasma B cells, myeloid cells, and endothelial cells (ECs).
114311253	114316006		Chromosome 2: 111,898,607-112,029,561
115116051	115124440
116183339	116189716
116252433	116257488
116280393	116290747
CHRM 6
107299411	107300743
109851790	109861853
109888671	109893202
110499172	110506068
110917872	110 928 127
11113 927	111141848	HERV012	SLC16A10	SCL16A10 .... HERV	T CD4 Naive, Tregs, T CD8 Naive, T CD4 Naive+Tregs, Tfh+Th1-17, Tfh+Th, T CD4 Memory, T CD4, T Naive, T cells, Lymphoid, Adaptive
113263299	113267207		Chromosome 6: 111,087,503-111,231,194
114010995	114018008
114422437	114428336
114997808	115004280
CHRM X
33911709	33914268
34087949	34094215
34796307	34803308
34978536	34992322
35608656	35618305
3745927	37461065	HERV020	PRRG1	PRRG1- HERV-PRRG1	Oligodendrocytes - Not in immune cells
37465408	37473413		Chromosome X: 37,349,309-37,492,702	Intron 3-4
37478341	37484837			1,240,120 BP
40793645	40806487
42762319	42770975

## Sheet: S9
Supplementary Table 9: Gene-level analysis associated with HERV-001 and HERV-015 in monocyte cell type. This table presents the results of gene-level analysis conducted using monocytes as the selected cell type. Genes located near HERV-001 and HERV-015 were investigated, and for each gene, the number of good/usable windows and sequence read depth were recorded.
Monocyte cell type
Create heatmap	Label for paper		C1	IVR2	S19-Normal4	S13-Normal2		72-0	72-7	79-0	79-7	80-0	80-7	145-0	145-7	154-0	154-7	283-0	283-7	62-0	62-7	85-7	163-0	163-7	251-0	251-7	272-0	272-7	276-7		PID 942	PID 913	PID 608	PID 102	PID 709	PID 799	PID 414	PID 147	PID 804	PID 927	PID 546	PID 161		ERS1	ERS2	ERS3	ERS4	ERS5	LRS1
STK32A	STK32A	Window	4	4	13			4	2	0	4	7	3	6	4	4	4	5	4	7	5	2	4	8	4	5	7	6	2		8	6	6	5	6	5	8	6	5	7	6	7		5	5	4	4	5	5
		Depth	14.94	15.84	7.46			11.95	7.19	0	12.14	9.43	8.7	14.58	12.35	17.21	13.52	18.9	14.17	16.81	11.1	4.42	12.18	11.75	12.53	15.15	15.76	15.8	10.15		13.45	12.08	6.12	10.56	11.67	11.26	8.77	11.4	9.57	11.13	7.98	11.29		13.98	14.89	19.26	15.84	13.88	13.31
DPYSL3 (120,460 bp)	DPYSL3	Window	43	54	35			35	23	3	45	55	45	47	36	43	40	45	45	41	36	0	33	46	32	49	54	74	23		120	144	190	166	164	124	158	140	161	153	127	90		64	75	93	85	75	49
		Depth	23.23	25.46	19.65			25.26	11.13	2.46	30.01	27.13	20.8	44.12	24.99	30.42	32.75	25.36	34.52	33.59	28.19	1.5	31.16	46.4	27.77	32.88	29.07	21.39	13.21		28.46	21.56	26.3	25.3	29.62	18.41	24.47	25.67	28.16	25.73	21.63	21.6		17.73	15.34	13.39	15.39	18.85	25.91
5_147715836_147734078	HERV-001	Window	0	0	0			0	0	0	0	0	0	0	0	0	0	0	0	0	0	0	0	11	0	0	0	0	0		332	287	198	280	286	258	172	252	293	297	276	269		0	0	0	0	0	0
		Depth	1.96	2.92	1.9			1.35	3.13	0	1.89	3.03	2.18	3.95	1.48	2.15	2.5	1.47	3.2	3.85	2.04	1	4.24	3.96	1.61	3.02	2.67	3.56	2.66		33.52	17.38	10.29	16.11	16.48	14.63	7.43	15.61	20.62	21.18	16.05	17.47		1.93	2.76	3.05	2.73	3.33	3.19
NM_001270941.2_JAKMIP2	JAKMIP2	Windows	4	9	15			4	0	10	5	8	11	7	0	6	15	19	10	0	0	0	0	11	0	7	28	10	2		181	175	128	166	171	168	120	177	177	182	166	177		3	8	15	5	17	0
		Depth	4.27	5.08	3.69			10.32	1.56	5.08	5.86	3.33	6.39	3.07	1.81	6.61	6.15	11.17	8.53	1	1.35	0	0	7.45	1	2.76	9.11	5.1	3.05		108	86.53	64.35	77	89.17	76.93	54.52	89.48	89.29	93.12	79.08	80.26		5.45	4.08	5.45	3.06	6.96	2.59
SPINK1 cDNA	SPINK1	Windows	0	0	2	1		0	0	0	5	0	0	0	0	0	0	0	0	0	0	0	0	0	0	0	0	0	0		20	7	30	6	15	22	21	11	6	21	8	8		0	1	4	0	0	6
		Depth	1	2.28	3.92	4.15		0	0	0	2.7	3.49	1	2.14	1.64	1	1	1	1.47	1	1	0	1	1	0	0	2.6	2.39	0		19.29	25.77	12.27	13.96	22.15	20.62	22.59	20.76	25.04	16.76	43.67	21.04		0	2.51	3.38	2.09	1.87	13.56
SCGB3A2 (12,709bp)	SCGB3A2	Windows	11	10	14			5	1	0	8	2	5	8	4	8	7	11	11	3	0	0	11	14	1	7	16	17	0		2	4	5	3	4	3	2	3	4	6	5	6		15	15	17	21	21	22
		Depth	8.17	6.53	6.89			5.13	3.22	0	4.72	3.57	4.54	5.57	4.57	5.71	5.37	5.67	5.42	8.4	1.89	0	6.91	9.49	4.61	3.82	5.66	17	2.01		6.54	7.51	6.09	5.79	5.74	9.31	3.87	3.94	5.43	7.84	5.18	5.27		9.67	9.65	12.54	19.58	18.18	20.47
2_112039344_112044989	HERV-015	Windows	4	0	2			0	0	0	0	11	9	0	0	13	0	0	0	0	0	0	9	14	15	11	0	0	0		35	26	0	23	20	26	0	27	21	31	16	28		0	0	0	0	0	11
		Depth	3.71	2.66	4.05			0	0	0	2.2	4.23	3.75	5.51	1.2	7.88	0	1	3.6	2.47	6.4	0	7.46	5.74	7.92	5.86	4.88	3.05	2.47		20.26	19.43	2.61	20.24	12.48	18.04	3.69	18.28	9.88	14.83	11.62	19.9		2.22	4.67	4.83	1.85	2.38	7.35
MERTK cDNA	MERTK	Windows	6	19	26			11	5	0	5	71	69	37	18	41	33	40	56	47	50	0	41	64	60	55	63	35	31		77	75	63	74	75	73	56	73	72	73	72	73		27	65	52	46	37	36
		Depth	2.79	5.15	8.73			13.42	3.35	0	5.86	34.17	31.84	14.52	10.6	14.51	11.43	14.69	1.834	20.08	27.08	2.06	23.21	30.21	24.15	16.43	23.69	13.82	10.88		144.45	102	14.43	82.6	52.27	76.11	14.01	96.04	56.23	94.27	58.35	92.01		8.77	19.84	18.8	13.23	8.61	11.85
TMEM87B (64,045bp)	TMEM87B	Windows	145	134	241			79	24	5	144	195	216	246	119	145	128	135	149	109	126	11	156	295	165	230	311	232	39		589	336	151	331	336	274	106	303	320	401	261	320		168	163	158	180	248	206
		Depth	9.54	10.13	8.96			8.91	8.05	3.63	11.87	11.85	9.64	14.06	10.89	12.43	9.62	14.11	12.11	12.68	12.77	3.74	11.83	13.66	14.56	11.4	14.41	14.03	8.22		15	10.98	9.83	11.36	12.66	11.05	8.74	12.16	10.44	12.85	10.33	10.21		13.28	15.08	14.38	12.9	10.59	16.95
[truncated: 13 more columns]

## Sheet: S10
Supplementary Table 10: Sequence read counts per sample. This table summarizes the total number of sequences reads obtained for each sample after applying the Azimuth-CD14 cell type filter. The values represent the filtered read counts specific to monocytes, which were used in downstream WHA analysis.
Paper	Samples	Azimuth-CD14 reads	Reference		Samples	Azimuth-CD14 reads	Reference
Amrute et al.	C1	155469104	Amrute et al.		S1-nCOV1	232211013	Lee et al. (Acute 1)
	C2	154932226			S2-nCOV2	131882075
	C3	87162050			S9-nCOV3	197077649
	C4	105205000			S10-nCOV4	221231250
	C5	769078			S11-nCOV5	148009065
	C6	132659246			S12-nCOV6	98259915
Derbois et al.	PBMC-Frozen-rep1a	32608855	Derbois et al.		S15-nCOV7	156428037
	PBMC-Frozen-rep1b	33702598			S16-nCOV8	69835069
	PBMC-Frozen-rep2a	33305378			S17-nCOV9	235802535
	PBMC-Frozen-rep2b	33800771			S18-nCOV10	165734294
Chen et al.	MM3001 Ctrl	40460625	Chen et al.		S20-nCOV11	127098501
	MM3005 Ctrl	71778891			S3-Flu1	386363586
	MM3008 Ctrl	10459137			S4-Flu2	276448089
	MM3009 Ctrl	61494637			S6-Flu3	306335951
	MM3012-Ctrl	11108954			S7-Flu4	129906952
	MM3015 Ctrl	34802604			S8-Flu5	45290593
	MM3016 Ctrl	28256207			NS0-A	27053129	Unterman et al. (Acute 2)
	MM3020 Ctrl	29899714			NS0-B	418489
	MM3038 Ctrl	30089856			NS1-A	77212100
	MM3040 Ctrl	42997226			NS1-B	326932
Thompson et al.	IVAR2	230655652	Thompson et al.		TP6-A	50619277
	IVAR4	371072174			TP6-B	17959211
	IVAR10	224159082			TP7-A	89291371
	Combined IVARs (IVAR2 + IVAR4 + IVAR 10)	825886908			TP7-B	45642438
Lee et al.	S5-Normal1	50779130	Lee et al.		TP8-B	26141293
	S13-Normal2	114666659			TP9-B	39974628
	S14-Normal3	68947339			TS2-A	63731898
	S19-Normal4	197755891			TS2-B	210136025
Yu et al.	22CBD6-00	58267290	Yu et al.		TS3-A	22023149
	655A91-00	16422053			TS3-B	326823
	77DA77-00	42962915			TS4-A	118976854
	52BA23-00	24243702			TS4-B	71750630
	94D44E-00	31252257			TS5-A	83112037
					TS5-B	450024
					72-0	106003364	Amrute et al. (Acute 3)
					72-7	25090704
					79-0	2199706
					79-7	196019736
					80-0	298621294
					80-7	157832252
					145-0	390768012
					145-7	102097214
					154-0	155327790
					154-7	142967074
					283-0	168276986
					283-7	179403508
					62-0	181611394
					62-7	175435158
					85-7	2852734
					163-0	115623790
					163-7	494969916
					251-0	138327262
					251-7	196084816
					272-0	362935062
					272-7	385137010
					276-7	31455074
					61BBAD-00	32077334	Yu et al. (Exposed, Infected COVID)
					61BBAD-07	18021062
					61BBAD-14	16995195
					7768E4-02	30914990
					7768E4-14	27004533
					7768E4-28	24244123
					80A16A-00	16456824
					80A16A-14	12194954
					0B943B-00	21468007
					0B943B-03	18000171
					0B943B-14	25906868
					0BF51C-00	77137926
					0BF51C-07	27887852
					0BF51C-14	25714269
					180E1A-00	29168238
					180E1A-07	18396104
					180E1A-14	21856162
					2AD75E-00	27286843
					2AD75E-07	20552729
					2AD75E-14	24098123
					40067F-00	40795065
					40067F-07	41946693
					40067F-14	40332531
					450905-00	49853404
					450905-07	41010815
					450905-14	33672509
					7085CA-00	45640633
					7085CA-07	25009509
					7085CA-14	27442167
					82CCF5-00	23853846
					82CCF5-07	34595951
					82CCF5-14	24789904
					B85D75-00	24122217
					B85D75-07	28385329
					BAAF62-00	29196292
					BAAF62-07	20924469
					BAAF62-14	286698
					S01-P0	143094222	Terzoli et al. (COVID vaccine)
					S01-P1	126757676
					S01-P2	98620450
					S01-P3	80773216
					S01-P4	155461606
					S02-P0	110019632
					S02-P1	83519896
					S02-P2	130435160
					S02-P3	91136002
					P02-P4	377577916
					S03-P0	105700744
					S03-P1	82970164
					S03-P2	84823860
					S03-P3	111777504
					S03-P4	103646934
					S04-P0	160686658
					S04-P1	179357062
					S04-P2	142605102
					S04-P3	95715374
					S04-P4	119240552
					S05-P0	63001076
					S05-P1	76678224
					S05-P2	58404480
					S05-P3	111801894
					S05-P4	86311130
					S06-P0	69969344
					S06-P1	104753226
					S06-P3	85458494
					Male-D00	75272808	Turner et al. (Flu vaccine)
					Male-D05	110580922
					Male-D12	105740434
					Male-D28	120103326
					Male-D60	116711200
					ERS1	127552187	Wen et al. (ERS and LRS)
					ERS2	208462529
					ERS3	177981844
					ERS4	209696367
					ERS5	148885770
					LRS1	156531278
					LRS2	109719533
					LRS3	94263737
					LRS4	50846158
					LRS5	83857150
					PID 942	539620202	Yin et al. (PASC 8 month)
					PID 913	375584902
					PID 608	187320596
					PID 102	223947394
					PID 709	529880506
					PID 799	236623634
					PID 414	131852480
					PID 147	359191626
					PID 804	311708452
					PID 927	468265102
					PID 546	274449068
					PID 161	318999696
					P1-24month-R1	78751265	Phetsouphanh et al. (PASC upto 24 month)
					P1-24month-R2	98282603
					P1-4month-R1	43400327
					P1-8month-R1	101957607
					P1-8month-R2	62822447
					P2-24month-R1	108746205
					P2-24month-R2	109122439
					P2-4month-R1	106137713
					P2-8month-R1	66756094
					P1-onlySepsis	36493181	Jiang et al. (Sepsis)
					P1-sepsis-ARDS	50876401
					P2-onlySepsis	75363627
					P2-sepsis-ARDS	30600459
					P3-onlySepsis	34628439
					P3-sepsis-ARDS	25654439
					P4-onlySepsis	103657857
					1-144-01	33709869	Ghita et al. (Dengue)
					5-030-01	52726451
					5-041-01	45491039
					5-044-01	2590329
					5-193-01	77040213
					1-019-01	25242951
					1-113-01	2403873
					5-010-01	7014170
					5-130-01	6058994
					5-154-01	63399994
					6-001-01	28607356
					6-023-01	6354360
					6-020-01	105831025
					5-089-01	9951061
					6-025-01	101811888

[truncated: 1 more sheets: S11]
